# Supplementary material for: A fluorescent probe for detection of Hg2+ ions constructed by tetramethyl cucurbit[6]uril and 1,2-bis(4-pyridyl)ethene
Source: Beilstein J Org Chem. 2023 Jun 13;19:864–72. doi: 10.3762/bjoc.19.63 (PMC10280054; doi:10.3762/bjoc.19.63)
Supplement: File 2 — Chemical information file of G@TMeQ[6]. [file Beilstein_J_Org_Chem-19-864-s002.cif]

data_a_sq
_audit_creation_date               2023-05-21
_audit_creation_method
;
Olex2 1.5
(compiled 2022.04.07 svn.rca3783a0 for OlexSys, GUI svn.r6498)
;
_shelx_SHELXL_version_number       '2018/3'
_audit_contact_author_address      ?
_audit_contact_author_email        ?
_audit_contact_author_name         ''
_audit_contact_author_phone        ?
_publ_contact_author_id_orcid      ?
_publ_section_references
;
Bourhis, L.J., Dolomanov, O.V., Gildea, R.J., Howard, J.A.K., Puschmann, H.
 (2015). Acta Cryst. A71, 59-75.

Dolomanov, O.V., Bourhis, L.J., Gildea, R.J, Howard, J.A.K. & Puschmann, H.
 (2009), J. Appl. Cryst. 42, 339-341.

Sheldrick, G.M. (2015). Acta Cryst. C71, 3-8.
;
_chemical_name_common              ?
_chemical_name_systematic          ?
_chemical_formula_moiety          
 '2(Cl4 Zn), C40 H44 N24 O12, C12 H12 N2, 1.4(H2 O1)'
_chemical_formula_sum              'C52 H58.80 Cl8 N26 O13.40 Zn2'
_chemical_formula_weight           1676.79
_chemical_melting_point            ?
loop_
  _atom_type_symbol
  _atom_type_description
  _atom_type_scat_dispersion_real
  _atom_type_scat_dispersion_imag
  _atom_type_scat_source
 'C' 'C' 0.0033 0.0016 'International Tables Vol C Tables 4.2.6.8 and 6.1.1.4'
 'H' 'H' 0.0000 0.0000 'International Tables Vol C Tables 4.2.6.8 and 6.1.1.4'
 'Cl' 'Cl' 0.1484 0.1585 'International Tables Vol C Tables 4.2.6.8 and 6.1.1.4'
 'N' 'N' 0.0061 0.0033 'International Tables Vol C Tables 4.2.6.8 and 6.1.1.4'
 'O' 'O' 0.0106 0.0060 'International Tables Vol C Tables 4.2.6.8 and 6.1.1.4'
 'Zn' 'Zn' 0.2839 1.4301 'International Tables Vol C Tables 4.2.6.8 and 6.1.1.4'

_shelx_space_group_comment
;
The symmetry employed for this shelxl refinement is uniquely defined
by the following loop, which should always be used as a source of
symmetry information in preference to the above space-group names.
They are only intended as comments.
;
_space_group_crystal_system        'triclinic'
_space_group_IT_number             2
_space_group_name_H-M_alt          'P -1'
_space_group_name_Hall             '-P 1'
loop_
  _space_group_symop_operation_xyz
 'x, y, z'
 '-x, -y, -z'

_cell_length_a                     12.739(4)
_cell_length_b                     12.887(4)
_cell_length_c                     13.181(4)
_cell_angle_alpha                  84.385(9)
_cell_angle_beta                   78.229(9)
_cell_angle_gamma                  60.825(7)
_cell_volume                       1849.6(9)
_cell_formula_units_Z              1
_cell_measurement_reflns_used      9945
_cell_measurement_temperature      290.00
_cell_measurement_theta_max        25.155
_cell_measurement_theta_min        2.648
_shelx_estimated_absorpt_T_max     0.888
_shelx_estimated_absorpt_T_min     0.786
_exptl_absorpt_coefficient_mu      1.012
_exptl_absorpt_correction_T_max    0.7453
_exptl_absorpt_correction_T_min    0.5847
_exptl_absorpt_correction_type     multi-scan
_exptl_absorpt_process_details
;
SADABS-2016/2 (Bruker,2016/2) was used for absorption correction.
wR2(int) was 0.1749 before and 0.1043 after correction.
The Ratio of minimum to maximum transmission is 0.7845.
The \l/2 correction factor is Not present.
;
_exptl_absorpt_special_details     ?
_exptl_crystal_colour              'clear light colourless'
_exptl_crystal_colour_lustre       clear
_exptl_crystal_colour_modifier     light
_exptl_crystal_colour_primary      colourless
_exptl_crystal_density_diffrn      1.505
_exptl_crystal_density_meas        ?
_exptl_crystal_density_method      ?
_exptl_crystal_description         block
_exptl_crystal_F_000               856
_exptl_crystal_size_max            0.25
_exptl_crystal_size_mid            0.21
_exptl_crystal_size_min            0.12
_exptl_transmission_factor_max     ?
_exptl_transmission_factor_min     ?
_diffrn_reflns_av_R_equivalents    0.0515
_diffrn_reflns_av_unetI/netI       0.0638
_diffrn_reflns_Laue_measured_fraction_full  0.989
_diffrn_reflns_Laue_measured_fraction_max  0.989
_diffrn_reflns_limit_h_max         15
_diffrn_reflns_limit_h_min         -15
_diffrn_reflns_limit_k_max         14
_diffrn_reflns_limit_k_min         -15
_diffrn_reflns_limit_l_max         15
_diffrn_reflns_limit_l_min         -15
_diffrn_reflns_number              17842
_diffrn_reflns_point_group_measured_fraction_full  0.989
_diffrn_reflns_point_group_measured_fraction_max  0.989
_diffrn_reflns_theta_full          25.026
_diffrn_reflns_theta_max           25.026
_diffrn_reflns_theta_min           2.225
_diffrn_ambient_temperature        290.00
_diffrn_detector_area_resol_mean   ?
_diffrn_measured_fraction_theta_full  0.989
_diffrn_measured_fraction_theta_max  0.989
_diffrn_measurement_device_type    'Bruker APEX-II CCD'
_diffrn_measurement_method         '\f and \w scans'
_diffrn_radiation_type             MoK\a
_diffrn_radiation_wavelength       0.71073
_diffrn_source                     ?
_diffrn_source_current             1.4
_diffrn_source_power               0.07
_diffrn_source_voltage             50.0
_diffrn_standards_number           0
_reflns_Friedel_coverage           0.000
_reflns_Friedel_fraction_full      .
_reflns_Friedel_fraction_max       .
_reflns_number_gt                  4108
_reflns_number_total               6462
_reflns_special_details
;
 Reflections were merged by SHELXL according to the crystal
 class for the calculation of statistics and refinement.
 
 Structure factors included contributions from the .fab file.
 
 _reflns_Friedel_fraction is defined as the number of unique
 Friedel pairs measured divided by the number that would be
 possible theoretically, ignoring centric projections and
 systematic absences.
;
_reflns_threshold_expression       'I > 2\s(I)'
_computing_cell_refinement         'SAINT V8.40B (?, 2016)'
_computing_data_collection         ?
_computing_data_reduction          'SAINT V8.40B (?, 2016)'
_computing_molecular_graphics      'Olex2 1.5 (Dolomanov et al., 2009)'
_computing_publication_material    'Olex2 1.5 (Dolomanov et al., 2009)'
_computing_structure_refinement    'SHELXL 2018/3 (Sheldrick, 2015)'
_computing_structure_solution      'olex2.solve 1.5 (Bourhis et al., 2015)'
_refine_diff_density_max           1.566
_refine_diff_density_min           -0.972
_refine_diff_density_rms           0.138
_refine_ls_extinction_coef         .
_refine_ls_extinction_method       none
_refine_ls_goodness_of_fit_ref     1.160
_refine_ls_hydrogen_treatment      constr
_refine_ls_matrix_type             full
_refine_ls_number_parameters       593
_refine_ls_number_reflns           6462
_refine_ls_number_restraints       229
_refine_ls_R_factor_all            0.1661
_refine_ls_R_factor_gt             0.1269
_refine_ls_restrained_S_all        1.201
_refine_ls_shift/su_max            0.001
_refine_ls_shift/su_mean           0.000
_refine_ls_structure_factor_coef   Fsqd
_refine_ls_weighting_details      
 'w=1/[\s^2^(Fo^2^)+(0.3300P)^2^] where P=(Fo^2^+2Fc^2^)/3'
_refine_ls_weighting_scheme        calc
_refine_ls_wR_factor_gt            0.3974
_refine_ls_wR_factor_ref           0.4519
_refine_special_details            ?
_olex2_refinement_description
;
1. Fixed Uiso
 At 1.2 times of:
  All C(H) groups, All C(H,H) groups, All N(H) groups
 At 1.5 times of:
  All C(H,H,H) groups, All O(H,H) groups
2. Restrained distances
 Zn1B-Cl3B = Zn1B-Cl4B = Zn1B-Cl2B = Zn1B-Cl1B
 2.25 with sigma of 0.01
3. Uiso/Uaniso restraints and constraints
Zn1 \\sim Cl4 \\sim Cl2 \\sim Cl3 \\sim Cl1 \\sim Zn1A \\sim Cl3A \\sim Cl4A
\\sim Cl2A \\sim Cl1A \\sim Zn1B \\sim Cl3B \\sim Cl4B \\sim Cl2B \\sim Cl1B:
within 2A with sigma of 0.005 and sigma for terminal atoms of 0.01 within 2A
C24 \\sim C017 \\sim C01G \\sim C9 \\sim C018 \\sim C1 \\sim C01J \\sim C4
\\sim C10 \\sim C01D \\sim C01F \\sim N017 \\sim C01I \\sim N13: within 2A with
sigma of 0.01 and sigma for terminal atoms of 0.02 within 2A
4. Rigid body (RIGU) restrains
 Zn1B, Cl3B, Cl4B, Cl2B, Cl1B
 with sigma for 1-2 distances of 0.01 and sigma for 1-3 distances of 0.02
5. Others
 1*[Sof(Zn1)+Sof(Cl4)+Sof(Cl2)+Sof(Cl3)+Sof(Cl1)]+1*[Sof(Zn1A)+Sof(Cl3A)+
 Sof(Cl4A)+Sof(Cl2A)+Sof(Cl1A)]+1*[Sof(Zn1B)+Sof(Cl3B)+Sof(Cl4B)+Sof(Cl2B)+
 Sof(Cl1B)]=1 with esd of 0.0001
 Sof(Zn1)=Sof(Cl4)=Sof(Cl2)=Sof(Cl3)=Sof(Cl1)=FVAR(1)
 Sof(Zn1A)=Sof(Cl3A)=Sof(Cl4A)=Sof(Cl2A)=Sof(Cl1A)=FVAR(2)
 Sof(Zn1B)=Sof(Cl3B)=Sof(Cl4B)=Sof(Cl2B)=Sof(Cl1B)=FVAR(3)
 Fixed Sof: C017(0.5) H27(0.5) O01E(0.7) H01Q(0.7) H01R(0.7) C01J(0.5)
 C01F(0.5) H22(0.5) C24(0.5) H01L(0.5) N13(0.5) H01M(0.5) C01I(0.5) H01N(0.5)
 C01D(0.5) H25(0.5) C9(0.5) H26(0.5) N017(0.5) H01P(0.5) C10(0.5) H31(0.5)
 C1(0.5) H1(0.5) C01G(0.5) C018(0.5) H018(0.5) C4(0.5) H30(0.5)
 Fixed Y: Cl4B(0.29912)
6.a Riding coordinates:
 O01E(H01Q,H01R)
6.b Ternary CH refined with riding coordinates:
 C00T(H00T), C00U(H00U), C010(H010), C013(H013)
6.c Secondary CH2 refined with riding coordinates:
 C00N(H00A,H00B), C00P(H00C,H00D), C00Y(H00E,H00F), C00Z(H00G,H00H), C012(H01A,
 H01B), C014(H01C,H01D)
6.d Aromatic/amide H refined with riding coordinates:
 C017(H27), C01F(H22), C24(H01L), N13(H01M), C01I(H01N), C01D(H25), C9(H26),
 N017(H01P), C10(H31), C1(H1), C018(H018), C4(H30)
6.e Fitted hexagon refined as free rotating group:
 C01J(C01F,C24,N13,C01I,C01D), N017(C10,C1,C01G,C018,C4)
6.f Idealised Me refined as rotating group:
 C015(H01E,H01F,H01G), C016(H01H,H01I,H01J)
;
_atom_sites_solution_hydrogens     mixed
_atom_sites_solution_primary       iterative
_atom_sites_solution_secondary     ?
loop_
  _atom_site_label
  _atom_site_type_symbol
  _atom_site_fract_x
  _atom_site_fract_y
  _atom_site_fract_z
  _atom_site_U_iso_or_equiv
  _atom_site_adp_type
  _atom_site_occupancy
  _atom_site_site_symmetry_order
  _atom_site_calc_flag
  _atom_site_refinement_flags_posn
  _atom_site_refinement_flags_adp
  _atom_site_refinement_flags_occupancy
  _atom_site_disorder_assembly
  _atom_site_disorder_group
 Zn1 Zn 0.2655(3) 0.4481(3) 0.0080(2) 0.0771(10) Uani 0.417(3) 1 d . U P A 1
 Cl4 Cl 0.4188(19) 0.3485(16) -0.1269(13) 0.090(5) Uani 0.417(3) 1 d . U P A 1
 Cl2 Cl 0.1728(14) 0.644(2) 0.0286(17) 0.088(3) Uani 0.417(3) 1 d . U P A 1
 O1 O -0.3673(4) 0.3270(4) 0.4056(4) 0.0546(12) Uani 1 1 d . . . . .
 O4 O 0.0726(4) 0.3397(4) 0.5061(4) 0.0579(13) Uani 1 1 d . . . . .
 O3 O 0.0458(4) 0.1904(4) 0.7425(4) 0.0574(13) Uani 1 1 d . . . . .
 O2 O -0.1886(5) 0.1344(4) 0.2074(4) 0.0605(13) Uani 1 1 d . . . . .
 O5 O 0.2491(4) 0.1405(4) 0.3243(4) 0.0595(13) Uani 1 1 d . . . . .
 O6 O -0.4025(5) 0.1846(5) 0.6353(4) 0.0627(14) Uani 1 1 d . . . . .
 N00A N -0.3277(5) 0.3069(5) 0.6687(4) 0.0446(13) Uani 1 1 d . . . . .
 N00B N -0.2313(5) 0.3981(4) 0.3468(4) 0.0436(13) Uani 1 1 d . . . . .
 N00C N -0.0557(5) 0.4061(4) 0.3866(4) 0.0441(13) Uani 1 1 d . . . . .
 N00D N -0.1505(5) 0.3077(4) 0.7106(4) 0.0459(13) Uani 1 1 d . . . . .
 N00E N -0.1114(5) 0.1442(5) 0.8059(5) 0.0458(13) Uani 1 1 d . . . . .
 N00F N -0.3172(5) 0.4201(5) 0.5122(4) 0.0448(13) Uani 1 1 d . . . . .
 N00G N -0.1362(5) 0.4186(5) 0.5538(4) 0.0455(13) Uani 1 1 d . . . . .
 N00H N -0.2889(5) 0.1448(4) 0.7624(5) 0.0476(14) Uani 1 1 d . . . . .
 N00I N -0.0991(5) 0.2518(4) 0.2104(5) 0.0478(14) Uani 1 1 d . . . . .
 N00J N 0.0762(5) 0.2567(4) 0.2517(5) 0.0477(13) Uani 1 1 d . . . . .
 N00K N 0.1927(5) 0.0675(4) 0.2034(5) 0.0497(14) Uani 1 1 d . . . . .
 N00L N 0.0185(5) 0.0664(5) 0.1530(5) 0.0499(14) Uani 1 1 d . . . . .
 Cl3 Cl 0.3351(14) 0.3476(12) 0.1600(9) 0.138(4) Uani 0.417(3) 1 d . U P A 1
 C00N C -0.3947(6) 0.4079(6) 0.6059(5) 0.0465(15) Uani 1 1 d . . . . .
 H00A H -0.432408 0.479764 0.647000 0.056 Uiso 1 1 calc R U . . .
 H00B H -0.459428 0.399374 0.586192 0.056 Uiso 1 1 calc R U . . .
 C00O C -0.0301(6) 0.3837(5) 0.4848(5) 0.0426(15) Uani 1 1 d . . . . .
 C00P C -0.2092(6) 0.3641(6) 0.2389(5) 0.0484(16) Uani 1 1 d . . . . .
 H00C H -0.278825 0.358533 0.226567 0.058 Uiso 1 1 calc R U . . .
 H00D H -0.203004 0.426158 0.194345 0.058 Uiso 1 1 calc R U . . .
 C00Q C -0.1875(6) 0.4709(5) 0.3847(5) 0.0427(15) Uani 1 1 d . . . . .
 C00R C -0.3472(6) 0.2079(6) 0.6843(6) 0.0486(16) Uani 1 1 d . . . . .
 C00S C -0.0633(6) 0.2134(6) 0.7533(5) 0.0483(16) Uani 1 1 d . . . . .
 C00T C -0.2707(6) 0.3175(5) 0.7496(5) 0.0420(14) Uani 1 1 d . . . . .
 H00T H -0.324880 0.389806 0.790912 0.050 Uiso 1 1 calc R U . . .
 C00U C -0.2447(6) 0.2056(5) 0.8148(5) 0.0435(14) Uani 1 1 d . . . . .
 H00U H -0.286669 0.224487 0.886932 0.052 Uiso 1 1 calc R U . . .
 C00V C -0.2461(5) 0.4826(5) 0.5051(5) 0.0413(14) Uani 1 1 d . . . . .
 C00W C -0.3103(5) 0.3764(5) 0.4202(5) 0.0412(14) Uani 1 1 d . . . . .
 C00X C -0.0994(7) 0.1500(6) 0.1932(5) 0.0475(16) Uani 1 1 d . . . . .
 C00Y C 0.0493(7) -0.0521(5) 0.1222(6) 0.0508(16) Uani 1 1 d . . . . .
 H00E H -0.025192 -0.052615 0.116548 0.061 Uiso 1 1 calc R U . . .
 H00F H 0.101094 -0.070173 0.054339 0.061 Uiso 1 1 calc R U . . .
 C00Z C -0.1357(6) 0.4048(6) 0.6662(5) 0.0474(16) Uani 1 1 d . . . . .
 H00G H -0.058956 0.395351 0.678516 0.057 Uiso 1 1 calc R U . . .
 H00H H -0.200878 0.477068 0.700949 0.057 Uiso 1 1 calc R U . . .
 C010 C 0.0190(6) 0.2451(6) 0.1717(5) 0.0505(16) Uani 1 1 d . . . . .
 H010 H 0.014913 0.301343 0.114903 0.061 Uiso 1 1 calc R U . . .
 C011 C 0.1797(6) 0.1543(6) 0.2663(6) 0.0493(16) Uani 1 1 d . . . . .
 C012 C 0.3038(6) -0.0452(6) 0.1871(6) 0.0533(17) Uani 1 1 d . . . . .
 H01A H 0.366833 -0.039905 0.213400 0.064 Uiso 1 1 calc R U . . .
 H01B H 0.331161 -0.060833 0.113255 0.064 Uiso 1 1 calc R U . . .
 C013 C 0.1045(6) 0.1132(6) 0.1344(6) 0.0501(16) Uani 1 1 d . . . . .
 H013 H 0.143102 0.107717 0.061317 0.060 Uiso 1 1 calc R U . . .
 C014 C 0.0409(6) 0.3709(5) 0.2964(6) 0.0504(16) Uani 1 1 d . . . . .
 H01C H 0.112235 0.367244 0.315420 0.060 Uiso 1 1 calc R U . . .
 H01D H 0.014572 0.431712 0.243707 0.060 Uiso 1 1 calc R U . . .
 C015 C -0.3257(7) 0.6078(6) 0.5471(7) 0.060(2) Uani 1 1 d . . . . .
 H01E H -0.396907 0.646885 0.515239 0.091 Uiso 1 1 calc R U . . .
 H01F H -0.280536 0.650824 0.531956 0.091 Uiso 1 1 calc R U . . .
 H01G H -0.350174 0.604992 0.620752 0.091 Uiso 1 1 calc R U . . .
 C016 C -0.2212(8) 0.5856(6) 0.3252(6) 0.0608(19) Uani 1 1 d . . . . .
 H01H H -0.308567 0.632089 0.334122 0.091 Uiso 1 1 calc R U . . .
 H01I H -0.187648 0.568328 0.252980 0.091 Uiso 1 1 calc R U . . .
 H01J H -0.188867 0.629431 0.350697 0.091 Uiso 1 1 calc R U . . .
 C017 C -0.1283(17) -0.0395(18) 0.4688(15) 0.052(3) Uani 0.5 1 d . U P B -1
 H27 H -0.116757 -0.116302 0.481533 0.062 Uiso 0.5 1 calc R U P B -1
 Cl1 Cl 0.1119(12) 0.4253(12) -0.0353(10) 0.163(4) Uani 0.417(3) 1 d . U P A 1
 O01E O -0.3347(13) 0.1238(17) 0.0756(11) 0.151(6) Uani 0.7 1 d . . P . .
 H01Q H -0.396173 0.187686 0.101134 0.227 Uiso 0.7 1 d R U P . .
 H01R H -0.279033 0.112326 0.108474 0.227 Uiso 0.7 1 d R U P . .
 C01J C -0.3180(7) 0.0128(7) 0.4046(8) 0.056(3) Uani 0.5 1 d G U P B -1
 C01F C -0.4080(8) 0.1099(6) 0.3614(9) 0.057(3) Uani 0.5 1 d G U P B -1
 H22 H -0.402455 0.179501 0.348064 0.068 Uiso 0.5 1 calc R U P B -1
 C24 C -0.5061(7) 0.1032(6) 0.3383(8) 0.055(3) Uani 0.5 1 d G U P B -1
 H01L H -0.566302 0.168197 0.309403 0.066 Uiso 0.5 1 calc R U P B -1
 N13 N -0.5144(7) -0.0008(7) 0.3583(8) 0.059(3) Uani 0.5 1 d G U P B -1
 H01M H -0.575118 -0.004978 0.343939 0.070 Uiso 0.5 1 calc R U P B -1
 C01I C -0.4245(9) -0.0980(6) 0.4014(9) 0.069(3) Uani 0.5 1 d G U P B -1
 H01N H -0.429975 -0.167531 0.414805 0.083 Uiso 0.5 1 calc R U P B -1
 C01D C -0.3263(8) -0.0912(6) 0.4246(9) 0.065(3) Uani 0.5 1 d G U P B -1
 H25 H -0.266127 -0.156229 0.453467 0.078 Uiso 0.5 1 calc R U P B -1
 C9 C -0.2246(16) 0.0342(16) 0.4321(14) 0.067(3) Uani 0.5 1 d . U P B -1
 H26 H -0.236366 0.111301 0.421660 0.080 Uiso 0.5 1 calc R U P B -1
 N017 N 0.1471(11) 0.0172(12) 0.5372(12) 0.081(5) Uani 0.5 1 d G U P B -1
 H01P H 0.204405 0.027570 0.551196 0.098 Uiso 0.5 1 calc R U P B -1
 C10 C 0.0522(11) 0.1095(10) 0.4947(12) 0.075(4) Uani 0.5 1 d G U P B -1
 H31 H 0.050790 0.182332 0.481362 0.090 Uiso 0.5 1 calc R U P B -1
 C1 C -0.0404(10) 0.0928(9) 0.4720(10) 0.068(4) Uani 0.5 1 d G U P B -1
 H1 H -0.103849 0.154483 0.443564 0.081 Uiso 0.5 1 calc R U P B -1
 C01G C -0.0382(11) -0.0161(10) 0.4919(12) 0.061(3) Uani 0.5 1 d G U P B -1
 C018 C 0.0566(12) -0.1083(9) 0.5344(11) 0.089(5) Uani 0.5 1 d G U P B -1
 H018 H 0.058071 -0.181211 0.547713 0.107 Uiso 0.5 1 calc R U P B -1
 C4 C 0.1493(11) -0.0917(10) 0.5571(11) 0.075(4) Uani 0.5 1 d G U P B -1
 H30 H 0.212711 -0.153364 0.585512 0.091 Uiso 0.5 1 calc R U P B -1
 Zn1A Zn 0.3562(5) 0.4526(4) 0.0137(4) 0.0860(14) Uani 0.312(3) 1 d . U P C 2
 Cl3A Cl 0.5104(17) 0.4274(13) 0.0868(13) 0.176(6) Uani 0.312(3) 1 d . U P C
 2
 Cl4A Cl 0.440(2) 0.3967(16) -0.1178(15) 0.085(5) Uani 0.312(3) 1 d . U P C 2
 Cl2A Cl 0.2133(19) 0.636(3) 0.020(2) 0.096(5) Uani 0.312(3) 1 d . U P C 2
 Cl1A Cl 0.2904(15) 0.3408(18) 0.1410(15) 0.127(4) Uani 0.312(3) 1 d . U P C
 2
 Zn1B Zn 0.3307(7) 0.4047(7) 0.0304(5) 0.1039(19) Uani 0.270(3) 1 d D U P D 3
 Cl3B Cl 0.4387(12) 0.3705(8) 0.1575(8) 0.113(4) Uani 0.270(3) 1 d D U P D 3
 Cl4B Cl 0.2305(10) 0.299120 0.0442(17) 0.175(5) Uani 0.270(3) 1 d D U P D 3
 Cl2B Cl 0.436(3) 0.372(2) -0.1335(13) 0.071(6) Uani 0.270(3) 1 d D U P D 3
 Cl1B Cl 0.1736(15) 0.5930(11) 0.0455(12) 0.104(4) Uani 0.270(3) 1 d D U P D
 3

loop_
  _atom_site_aniso_label
  _atom_site_aniso_U_11
  _atom_site_aniso_U_22
  _atom_site_aniso_U_33
  _atom_site_aniso_U_23
  _atom_site_aniso_U_13
  _atom_site_aniso_U_12
 Zn1 0.091(2) 0.0793(18) 0.0510(15) 0.0001(12) 0.0031(14) -0.0391(16)
 Cl4 0.077(6) 0.087(8) 0.075(4) -0.027(5) -0.004(4) -0.014(5)
 Cl2 0.107(7) 0.083(5) 0.067(5) -0.013(4) -0.026(6) -0.035(8)
 O1 0.046(3) 0.049(3) 0.076(3) 0.002(2) -0.026(2) -0.023(2)
 O4 0.042(3) 0.058(3) 0.079(4) 0.003(2) -0.024(2) -0.023(2)
 O3 0.043(3) 0.060(3) 0.070(3) 0.006(2) -0.024(2) -0.021(2)
 O2 0.050(3) 0.058(3) 0.077(4) -0.006(2) -0.015(2) -0.026(2)
 O5 0.044(3) 0.060(3) 0.072(3) 0.000(2) -0.013(2) -0.022(2)
 O6 0.066(3) 0.070(3) 0.075(4) -0.001(3) -0.020(3) -0.047(3)
 N00A 0.043(3) 0.045(3) 0.052(3) 0.005(2) -0.017(2) -0.024(2)
 N00B 0.044(3) 0.041(3) 0.049(3) 0.004(2) -0.017(2) -0.020(2)
 N00C 0.038(3) 0.042(3) 0.056(3) 0.004(2) -0.011(2) -0.022(2)
 N00D 0.040(3) 0.044(3) 0.054(3) 0.003(2) -0.018(2) -0.017(2)
 N00E 0.038(3) 0.042(3) 0.056(3) 0.003(2) -0.013(2) -0.017(2)
 N00F 0.044(3) 0.048(3) 0.055(3) 0.011(2) -0.020(2) -0.030(2)
 N00G 0.044(3) 0.048(3) 0.053(3) 0.009(2) -0.024(3) -0.024(2)
 N00H 0.044(3) 0.037(3) 0.065(4) 0.006(2) -0.014(3) -0.021(2)
 N00I 0.039(3) 0.040(3) 0.060(3) -0.001(2) -0.019(3) -0.012(2)
 N00J 0.042(3) 0.039(3) 0.065(4) 0.000(2) -0.014(3) -0.019(2)
 N00K 0.041(3) 0.037(3) 0.068(4) 0.008(2) -0.015(3) -0.016(2)
 N00L 0.047(3) 0.040(3) 0.062(4) 0.000(2) -0.014(3) -0.019(2)
 Cl3 0.154(7) 0.118(5) 0.071(4) 0.014(4) 0.006(5) -0.022(6)
 C00N 0.034(3) 0.049(3) 0.058(4) 0.005(3) -0.016(3) -0.018(3)
 C00O 0.042(4) 0.035(3) 0.058(4) 0.003(3) -0.019(3) -0.021(3)
 C00P 0.049(4) 0.042(3) 0.055(4) 0.001(3) -0.026(3) -0.016(3)
 C00Q 0.046(4) 0.032(3) 0.056(4) 0.010(3) -0.020(3) -0.021(3)
 C00R 0.040(3) 0.050(4) 0.057(4) -0.005(3) -0.008(3) -0.022(3)
 C00S 0.051(4) 0.045(3) 0.051(4) -0.006(3) -0.012(3) -0.023(3)
 C00T 0.044(3) 0.039(3) 0.042(3) 0.001(2) -0.014(3) -0.016(3)
 C00U 0.038(3) 0.039(3) 0.045(3) 0.000(3) -0.005(3) -0.014(3)
 C00V 0.036(3) 0.033(3) 0.059(4) 0.005(3) -0.018(3) -0.017(2)
 C00W 0.033(3) 0.035(3) 0.055(4) 0.005(3) -0.020(3) -0.013(2)
 C00X 0.053(4) 0.044(3) 0.048(4) 0.007(3) -0.022(3) -0.022(3)
 C00Y 0.058(4) 0.041(3) 0.055(4) 0.006(3) -0.024(3) -0.021(3)
 C00Z 0.055(4) 0.051(4) 0.048(4) -0.003(3) -0.014(3) -0.032(3)
 C010 0.058(4) 0.043(3) 0.047(4) 0.015(3) -0.017(3) -0.022(3)
 C011 0.040(4) 0.047(3) 0.060(4) 0.002(3) -0.010(3) -0.021(3)
 C012 0.044(4) 0.043(3) 0.066(5) 0.009(3) -0.005(3) -0.019(3)
 C013 0.052(4) 0.042(3) 0.055(4) 0.009(3) -0.015(3) -0.021(3)
 C014 0.050(4) 0.037(3) 0.070(5) 0.000(3) -0.007(3) -0.026(3)
 C015 0.057(4) 0.039(3) 0.082(6) -0.004(3) -0.017(4) -0.018(3)
 C016 0.078(5) 0.041(3) 0.065(5) 0.012(3) -0.017(4) -0.030(4)
 C017 0.048(6) 0.070(6) 0.060(7) -0.013(6) -0.007(6) -0.045(5)
 Cl1 0.163(7) 0.190(8) 0.168(8) 0.009(7) -0.008(6) -0.120(7)
 O01E 0.125(11) 0.262(19) 0.090(9) -0.016(10) -0.019(7) -0.107(12)
 C01J 0.054(5) 0.053(5) 0.069(6) -0.007(5) -0.004(5) -0.034(4)
 C01F 0.055(6) 0.039(5) 0.070(7) 0.007(5) -0.003(5) -0.021(5)
 C24 0.047(6) 0.053(5) 0.070(7) -0.003(5) -0.014(5) -0.025(5)
 N13 0.043(5) 0.065(5) 0.076(6) 0.007(5) -0.019(5) -0.030(4)
 C01I 0.062(6) 0.053(6) 0.101(8) 0.001(6) -0.009(6) -0.036(5)
 C01D 0.073(6) 0.046(5) 0.088(7) -0.011(5) -0.002(6) -0.040(5)
 C9 0.061(6) 0.069(6) 0.066(7) -0.014(6) -0.001(6) -0.029(5)
 N017 0.063(8) 0.087(8) 0.073(8) 0.008(7) -0.020(7) -0.018(7)
 C10 0.069(7) 0.069(7) 0.091(8) 0.013(6) -0.015(6) -0.038(6)
 C1 0.063(7) 0.066(6) 0.087(7) 0.015(6) -0.030(6) -0.038(6)
 C01G 0.058(6) 0.070(6) 0.064(6) -0.004(5) -0.017(5) -0.035(5)
 C018 0.077(7) 0.090(8) 0.087(8) 0.006(7) -0.018(7) -0.029(7)
 C4 0.065(7) 0.085(7) 0.067(7) 0.009(6) -0.029(6) -0.024(6)
 Zn1A 0.097(3) 0.079(2) 0.052(2) -0.0089(17) -0.0076(18) -0.0200(19)
 Cl3A 0.188(10) 0.126(7) 0.132(8) -0.015(6) -0.034(8) -0.009(7)
 Cl4A 0.076(5) 0.084(7) 0.068(5) -0.011(5) 0.000(4) -0.020(5)
 Cl2A 0.115(9) 0.083(5) 0.068(6) -0.015(4) -0.022(8) -0.026(9)
 Cl1A 0.121(6) 0.141(5) 0.100(6) 0.020(5) 0.022(5) -0.066(5)
 Zn1B 0.098(3) 0.120(3) 0.061(3) -0.005(3) 0.004(2) -0.033(3)
 Cl3B 0.147(8) 0.067(4) 0.061(5) -0.011(4) -0.027(5) 0.002(5)
 Cl4B 0.161(8) 0.185(8) 0.165(8) 0.001(7) 0.019(7) -0.090(7)
 Cl2B 0.062(6) 0.067(9) 0.070(6) -0.015(6) 0.005(5) -0.023(6)
 Cl1B 0.105(6) 0.099(6) 0.073(5) -0.012(5) -0.020(5) -0.017(7)

_geom_special_details
;
 All esds (except the esd in the dihedral angle between two l.s. planes)
 are estimated using the full covariance matrix.  The cell esds are taken
 into account individually in the estimation of esds in distances, angles
 and torsion angles; correlations between esds in cell parameters are only
 used when they are defined by crystal symmetry.  An approximate (isotropic)
 treatment of cell esds is used for estimating esds involving l.s. planes.
;
loop_
  _geom_bond_atom_site_label_1
  _geom_bond_atom_site_label_2
  _geom_bond_distance
  _geom_bond_site_symmetry_2
  _geom_bond_publ_flag
 Zn1 Cl4 2.282(15) . ?
 Zn1 Cl2 2.23(3) . ?
 Zn1 Cl3 2.361(12) . ?
 Zn1 Cl1 2.300(12) . ?
 O1 C00W 1.225(7) . ?
 O4 C00O 1.227(7) . ?
 O3 C00S 1.252(8) . ?
 O2 C00X 1.222(8) . ?
 O5 C011 1.223(9) . ?
 O6 C00R 1.197(8) . ?
 N00A C00N 1.450(8) . ?
 N00A C00R 1.402(9) . ?
 N00A C00T 1.458(8) . ?
 N00B C00P 1.460(9) . ?
 N00B C00Q 1.469(8) . ?
 N00B C00W 1.361(9) . ?
 N00C C00O 1.369(9) . ?
 N00C C00Q 1.471(8) . ?
 N00C C014 1.448(9) . ?
 N00D C00S 1.353(8) . ?
 N00D C00T 1.459(8) . ?
 N00D C00Z 1.410(9) . ?
 N00E C00S 1.375(9) . ?
 N00E C00U 1.466(8) . ?
 N00E C00Y 1.450(9) 2_556 ?
 N00F C00N 1.462(9) . ?
 N00F C00V 1.463(8) . ?
 N00F C00W 1.356(9) . ?
 N00G C00O 1.358(9) . ?
 N00G C00V 1.479(8) . ?
 N00G C00Z 1.476(9) . ?
 N00H C00R 1.354(9) . ?
 N00H C00U 1.450(8) . ?
 N00H C012 1.465(9) 2_556 ?
 N00I C00P 1.455(8) . ?
 N00I C00X 1.355(9) . ?
 N00I C010 1.449(9) . ?
 N00J C010 1.455(9) . ?
 N00J C011 1.369(8) . ?
 N00J C014 1.459(8) . ?
 N00K C011 1.382(9) . ?
 N00K C012 1.446(8) . ?
 N00K C013 1.451(9) . ?
 N00L C00X 1.381(9) . ?
 N00L C00Y 1.457(8) . ?
 N00L C013 1.459(9) . ?
 C00N H00A 0.9700 . ?
 C00N H00B 0.9700 . ?
 C00P H00C 0.9700 . ?
 C00P H00D 0.9700 . ?
 C00Q C00V 1.597(10) . ?
 C00Q C016 1.509(9) . ?
 C00T H00T 0.9800 . ?
 C00T C00U 1.528(9) . ?
 C00U H00U 0.9800 . ?
 C00V C015 1.512(9) . ?
 C00Y H00E 0.9700 . ?
 C00Y H00F 0.9700 . ?
 C00Z H00G 0.9700 . ?
 C00Z H00H 0.9700 . ?
 C010 H010 0.9800 . ?
 C010 C013 1.568(9) . ?
 C012 H01A 0.9700 . ?
 C012 H01B 0.9700 . ?
 C013 H013 0.9800 . ?
 C014 H01C 0.9700 . ?
 C014 H01D 0.9700 . ?
 C015 H01E 0.9600 . ?
 C015 H01F 0.9600 . ?
 C015 H01G 0.9600 . ?
 C016 H01H 0.9600 . ?
 C016 H01I 0.9600 . ?
 C016 H01J 0.9600 . ?
 C017 H27 0.9300 . ?
 C017 C9 1.29(3) . ?
 C017 C01G 1.413(15) . ?
 O01E H01Q 0.8498 . ?
 O01E H01R 0.8502 . ?
 C01J C01F 1.3900 . ?
 C01J C01D 1.3900 . ?
 C01J C9 1.463(18) . ?
 C01F H22 0.9300 . ?
 C01F C24 1.3900 . ?
 C24 H01L 0.9300 . ?
 C24 N13 1.3900 . ?
 N13 H01M 0.8600 . ?
 N13 C01I 1.3900 . ?
 C01I H01N 0.9300 . ?
 C01I C01D 1.3900 . ?
 C01D H25 0.9300 . ?
 C9 H26 0.9300 . ?
 N017 H01P 0.8600 . ?
 N017 C10 1.3900 . ?
 N017 C4 1.3900 . ?
 C10 H31 0.9300 . ?
 C10 C1 1.3900 . ?
 C1 H1 0.9300 . ?
 C1 C01G 1.3900 . ?
 C01G C018 1.3900 . ?
 C018 H018 0.9300 . ?
 C018 C4 1.3900 . ?
 C4 H30 0.9300 . ?
 Zn1A Cl3A 2.23(2) . ?
 Zn1A Cl4A 1.844(18) . ?
 Zn1A Cl2A 2.17(3) . ?
 Zn1A Cl1A 2.392(18) . ?
 Zn1B Cl3B 2.257(9) . ?
 Zn1B Cl4B 2.250(9) . ?
 Zn1B Cl2B 2.254(10) . ?
 Zn1B Cl1B 2.265(9) . ?

loop_
  _geom_angle_atom_site_label_1
  _geom_angle_atom_site_label_2
  _geom_angle_atom_site_label_3
  _geom_angle
  _geom_angle_site_symmetry_1
  _geom_angle_site_symmetry_3
  _geom_angle_publ_flag
 Cl4 Zn1 Cl3 106.2(6) . . ?
 Cl4 Zn1 Cl1 99.6(6) . . ?
 Cl2 Zn1 Cl4 123.8(7) . . ?
 Cl2 Zn1 Cl3 111.3(7) . . ?
 Cl2 Zn1 Cl1 100.7(6) . . ?
 Cl1 Zn1 Cl3 114.8(6) . . ?
 C00N N00A C00T 121.5(5) . . ?
 C00R N00A C00N 123.1(5) . . ?
 C00R N00A C00T 111.7(5) . . ?
 C00P N00B C00Q 125.3(6) . . ?
 C00W N00B C00P 120.7(5) . . ?
 C00W N00B C00Q 113.4(5) . . ?
 C00O N00C C00Q 113.1(5) . . ?
 C00O N00C C014 121.3(6) . . ?
 C014 N00C C00Q 125.6(6) . . ?
 C00S N00D C00T 110.9(5) . . ?
 C00S N00D C00Z 123.3(6) . . ?
 C00Z N00D C00T 122.2(5) . . ?
 C00S N00E C00U 110.5(5) . . ?
 C00S N00E C00Y 122.5(6) . 2_556 ?
 C00Y N00E C00U 122.2(6) 2_556 . ?
 C00N N00F C00V 125.7(5) . . ?
 C00W N00F C00N 120.8(5) . . ?
 C00W N00F C00V 113.5(5) . . ?
 C00O N00G C00V 113.2(5) . . ?
 C00O N00G C00Z 120.6(5) . . ?
 C00Z N00G C00V 125.8(6) . . ?
 C00R N00H C00U 114.0(5) . . ?
 C00R N00H C012 122.9(6) . 2_556 ?
 C00U N00H C012 120.0(6) . 2_556 ?
 C00X N00I C00P 123.9(6) . . ?
 C00X N00I C010 112.2(5) . . ?
 C010 N00I C00P 122.1(5) . . ?
 C010 N00J C014 122.9(5) . . ?
 C011 N00J C010 112.8(5) . . ?
 C011 N00J C014 123.2(6) . . ?
 C011 N00K C012 121.5(6) . . ?
 C011 N00K C013 112.9(5) . . ?
 C012 N00K C013 123.1(6) . . ?
 C00X N00L C00Y 122.4(6) . . ?
 C00X N00L C013 113.2(5) . . ?
 C00Y N00L C013 124.1(6) . . ?
 N00A C00N N00F 112.9(5) . . ?
 N00A C00N H00A 109.0 . . ?
 N00A C00N H00B 109.0 . . ?
 N00F C00N H00A 109.0 . . ?
 N00F C00N H00B 109.0 . . ?
 H00A C00N H00B 107.8 . . ?
 O4 C00O N00C 125.0(6) . . ?
 O4 C00O N00G 126.1(6) . . ?
 N00G C00O N00C 108.9(5) . . ?
 N00B C00P H00C 108.8 . . ?
 N00B C00P H00D 108.8 . . ?
 N00I C00P N00B 113.7(5) . . ?
 N00I C00P H00C 108.8 . . ?
 N00I C00P H00D 108.8 . . ?
 H00C C00P H00D 107.7 . . ?
 N00B C00Q N00C 113.0(5) . . ?
 N00B C00Q C00V 101.7(5) . . ?
 N00B C00Q C016 111.9(5) . . ?
 N00C C00Q C00V 102.4(5) . . ?
 N00C C00Q C016 110.9(6) . . ?
 C016 C00Q C00V 116.4(5) . . ?
 O6 C00R N00A 125.6(7) . . ?
 O6 C00R N00H 128.0(6) . . ?
 N00H C00R N00A 106.4(5) . . ?
 O3 C00S N00D 124.8(6) . . ?
 O3 C00S N00E 125.3(6) . . ?
 N00D C00S N00E 109.8(6) . . ?
 N00A C00T N00D 113.3(5) . . ?
 N00A C00T H00T 111.6 . . ?
 N00A C00T C00U 103.8(5) . . ?
 N00D C00T H00T 111.6 . . ?
 N00D C00T C00U 104.4(5) . . ?
 C00U C00T H00T 111.6 . . ?
 N00E C00U C00T 103.5(5) . . ?
 N00E C00U H00U 112.0 . . ?
 N00H C00U N00E 113.5(5) . . ?
 N00H C00U C00T 103.2(5) . . ?
 N00H C00U H00U 112.0 . . ?
 C00T C00U H00U 112.0 . . ?
 N00F C00V N00G 113.9(5) . . ?
 N00F C00V C00Q 102.3(5) . . ?
 N00F C00V C015 111.0(5) . . ?
 N00G C00V C00Q 101.9(5) . . ?
 N00G C00V C015 111.1(5) . . ?
 C015 C00V C00Q 116.1(5) . . ?
 O1 C00W N00B 125.8(6) . . ?
 O1 C00W N00F 125.4(6) . . ?
 N00F C00W N00B 108.8(5) . . ?
 O2 C00X N00I 126.5(6) . . ?
 O2 C00X N00L 125.1(6) . . ?
 N00I C00X N00L 108.4(6) . . ?
 N00E C00Y N00L 113.4(5) 2_556 . ?
 N00E C00Y H00E 108.9 2_556 . ?
 N00E C00Y H00F 108.9 2_556 . ?
 N00L C00Y H00E 108.9 . . ?
 N00L C00Y H00F 108.9 . . ?
 H00E C00Y H00F 107.7 . . ?
 N00D C00Z N00G 114.2(5) . . ?
 N00D C00Z H00G 108.7 . . ?
 N00D C00Z H00H 108.7 . . ?
 N00G C00Z H00G 108.7 . . ?
 N00G C00Z H00H 108.7 . . ?
 H00G C00Z H00H 107.6 . . ?
 N00I C010 N00J 113.9(6) . . ?
 N00I C010 H010 111.5 . . ?
 N00I C010 C013 104.5(5) . . ?
 N00J C010 H010 111.5 . . ?
 N00J C010 C013 103.3(5) . . ?
 C013 C010 H010 111.5 . . ?
 O5 C011 N00J 126.8(6) . . ?
 O5 C011 N00K 125.3(6) . . ?
 N00J C011 N00K 107.8(6) . . ?
 N00H C012 H01A 108.9 2_556 . ?
 N00H C012 H01B 108.9 2_556 . ?
 N00K C012 N00H 113.2(5) . 2_556 ?
 N00K C012 H01A 108.9 . . ?
 N00K C012 H01B 108.9 . . ?
 H01A C012 H01B 107.8 . . ?
 N00K C013 N00L 114.7(6) . . ?
 N00K C013 C010 102.7(5) . . ?
 N00K C013 H013 112.4 . . ?
 N00L C013 C010 101.4(5) . . ?
 N00L C013 H013 112.4 . . ?
 C010 C013 H013 112.4 . . ?
 N00C C014 N00J 114.6(5) . . ?
 N00C C014 H01C 108.6 . . ?
 N00C C014 H01D 108.6 . . ?
 N00J C014 H01C 108.6 . . ?
 N00J C014 H01D 108.6 . . ?
 H01C C014 H01D 107.6 . . ?
 C00V C015 H01E 109.5 . . ?
 C00V C015 H01F 109.5 . . ?
 C00V C015 H01G 109.5 . . ?
 H01E C015 H01F 109.5 . . ?
 H01E C015 H01G 109.5 . . ?
 H01F C015 H01G 109.5 . . ?
 C00Q C016 H01H 109.5 . . ?
 C00Q C016 H01I 109.5 . . ?
 C00Q C016 H01J 109.5 . . ?
 H01H C016 H01I 109.5 . . ?
 H01H C016 H01J 109.5 . . ?
 H01I C016 H01J 109.5 . . ?
 C9 C017 H27 116.5 . . ?
 C9 C017 C01G 126.9(17) . . ?
 C01G C017 H27 116.5 . . ?
 H01Q O01E H01R 104.5 . . ?
 C01F C01J C01D 120.0 . . ?
 C01F C01J C9 114.5(9) . . ?
 C01D C01J C9 125.3(9) . . ?
 C01J C01F H22 120.0 . . ?
 C01J C01F C24 120.0 . . ?
 C24 C01F H22 120.0 . . ?
 C01F C24 H01L 120.0 . . ?
 N13 C24 C01F 120.0 . . ?
 N13 C24 H01L 120.0 . . ?
 C24 N13 H01M 120.0 . . ?
 C24 N13 C01I 120.0 . . ?
 C01I N13 H01M 120.0 . . ?
 N13 C01I H01N 120.0 . . ?
 N13 C01I C01D 120.0 . . ?
 C01D C01I H01N 120.0 . . ?
 C01J C01D H25 120.0 . . ?
 C01I C01D C01J 120.0 . . ?
 C01I C01D H25 120.0 . . ?
 C017 C9 C01J 128.6(16) . . ?
 C017 C9 H26 115.7 . . ?
 C01J C9 H26 115.7 . . ?
 C10 N017 H01P 120.0 . . ?
 C10 N017 C4 120.0 . . ?
 C4 N017 H01P 120.0 . . ?
 N017 C10 H31 120.0 . . ?
 N017 C10 C1 120.0 . . ?
 C1 C10 H31 120.0 . . ?
 C10 C1 H1 120.0 . . ?
 C01G C1 C10 120.0 . . ?
 C01G C1 H1 120.0 . . ?
 C1 C01G C017 122.8(11) . . ?
 C018 C01G C017 117.2(11) . . ?
 C018 C01G C1 120.0 . . ?
 C01G C018 H018 120.0 . . ?
 C4 C018 C01G 120.0 . . ?
 C4 C018 H018 120.0 . . ?
 N017 C4 H30 120.0 . . ?
 C018 C4 N017 120.0 . . ?
 C018 C4 H30 120.0 . . ?
 Cl3A Zn1A Cl1A 95.3(7) . . ?
 Cl4A Zn1A Cl3A 99.9(9) . . ?
 Cl4A Zn1A Cl2A 114.5(11) . . ?
 Cl4A Zn1A Cl1A 123.4(9) . . ?
 Cl2A Zn1A Cl3A 112.0(10) . . ?
 Cl2A Zn1A Cl1A 109.1(9) . . ?
 Cl3B Zn1B Cl1B 109.1(6) . . ?
 Cl4B Zn1B Cl3B 114.5(8) . . ?
 Cl4B Zn1B Cl2B 104.3(9) . . ?
 Cl4B Zn1B Cl1B 101.3(6) . . ?
 Cl2B Zn1B Cl3B 116.8(9) . . ?
 Cl2B Zn1B Cl1B 109.7(8) . . ?

loop_
  _geom_torsion_atom_site_label_1
  _geom_torsion_atom_site_label_2
  _geom_torsion_atom_site_label_3
  _geom_torsion_atom_site_label_4
  _geom_torsion
  _geom_torsion_site_symmetry_1
  _geom_torsion_site_symmetry_2
  _geom_torsion_site_symmetry_3
  _geom_torsion_site_symmetry_4
  _geom_torsion_publ_flag
 N00A C00T C00U N00E 119.1(5) . . . . ?
 N00A C00T C00U N00H 0.6(6) . . . . ?
 N00B C00Q C00V N00F -2.8(5) . . . . ?
 N00B C00Q C00V N00G 115.2(5) . . . . ?
 N00B C00Q C00V C015 -123.9(6) . . . . ?
 N00C C00Q C00V N00F -119.8(4) . . . . ?
 N00C C00Q C00V N00G -1.8(5) . . . . ?
 N00C C00Q C00V C015 119.1(6) . . . . ?
 N00D C00T C00U N00E 0.2(6) . . . . ?
 N00D C00T C00U N00H -118.3(5) . . . . ?
 N00I C010 C013 N00K -115.9(6) . . . . ?
 N00I C010 C013 N00L 3.0(6) . . . . ?
 N00J C010 C013 N00K 3.6(7) . . . . ?
 N00J C010 C013 N00L 122.4(6) . . . . ?
 C00N N00A C00R O6 14.1(11) . . . . ?
 C00N N00A C00R N00H -167.6(6) . . . . ?
 C00N N00A C00T N00D -83.4(7) . . . . ?
 C00N N00A C00T C00U 164.0(5) . . . . ?
 C00N N00F C00V N00G 73.5(7) . . . . ?
 C00N N00F C00V C00Q -177.3(5) . . . . ?
 C00N N00F C00V C015 -52.8(8) . . . . ?
 C00N N00F C00W O1 1.7(9) . . . . ?
 C00N N00F C00W N00B -179.2(5) . . . . ?
 C00O N00C C00Q N00B -110.9(6) . . . . ?
 C00O N00C C00Q C00V -2.3(6) . . . . ?
 C00O N00C C00Q C016 122.5(6) . . . . ?
 C00O N00C C014 N00J 95.4(7) . . . . ?
 C00O N00G C00V N00F 114.9(6) . . . . ?
 C00O N00G C00V C00Q 5.5(6) . . . . ?
 C00O N00G C00V C015 -118.9(6) . . . . ?
 C00O N00G C00Z N00D -102.6(6) . . . . ?
 C00P N00B C00Q N00C -74.0(7) . . . . ?
 C00P N00B C00Q C00V 177.0(5) . . . . ?
 C00P N00B C00Q C016 52.1(8) . . . . ?
 C00P N00B C00W O1 1.2(9) . . . . ?
 C00P N00B C00W N00F -177.9(5) . . . . ?
 C00P N00I C00X O2 -6.9(11) . . . . ?
 C00P N00I C00X N00L 171.1(6) . . . . ?
 C00P N00I C010 N00J 77.1(7) . . . . ?
 C00P N00I C010 C013 -170.9(6) . . . . ?
 C00Q N00B C00P N00I 90.8(7) . . . . ?
 C00Q N00B C00W O1 173.4(5) . . . . ?
 C00Q N00B C00W N00F -5.7(7) . . . . ?
 C00Q N00C C00O O4 -173.8(5) . . . . ?
 C00Q N00C C00O N00G 5.9(6) . . . . ?
 C00Q N00C C014 N00J -86.7(7) . . . . ?
 C00R N00A C00N N00F -113.7(7) . . . . ?
 C00R N00A C00T N00D 117.7(6) . . . . ?
 C00R N00A C00T C00U 5.1(7) . . . . ?
 C00R N00H C00U N00E -117.6(6) . . . . ?
 C00R N00H C00U C00T -6.4(7) . . . . ?
 C00S N00D C00T N00A -118.6(6) . . . . ?
 C00S N00D C00T C00U -6.4(7) . . . . ?
 C00S N00D C00Z N00G 115.6(7) . . . . ?
 C00S N00E C00U N00H 117.0(6) . . . . ?
 C00S N00E C00U C00T 6.0(7) . . . . ?
 C00T N00A C00N N00F 89.8(7) . . . . ?
 C00T N00A C00R O6 172.7(7) . . . . ?
 C00T N00A C00R N00H -9.0(7) . . . . ?
 C00T N00D C00S O3 -172.2(6) . . . . ?
 C00T N00D C00S N00E 10.5(7) . . . . ?
 C00T N00D C00Z N00G -87.8(7) . . . . ?
 C00U N00E C00S O3 172.4(6) . . . . ?
 C00U N00E C00S N00D -10.4(7) . . . . ?
 C00U N00H C00R O6 -172.1(7) . . . . ?
 C00U N00H C00R N00A 9.6(8) . . . . ?
 C00V N00F C00N N00A -86.3(7) . . . . ?
 C00V N00F C00W O1 -175.6(5) . . . . ?
 C00V N00F C00W N00B 3.5(7) . . . . ?
 C00V N00G C00O O4 172.5(6) . . . . ?
 C00V N00G C00O N00C -7.2(6) . . . . ?
 C00V N00G C00Z N00D 85.7(7) . . . . ?
 C00W N00B C00P N00I -98.0(7) . . . . ?
 C00W N00B C00Q N00C 114.3(6) . . . . ?
 C00W N00B C00Q C00V 5.3(6) . . . . ?
 C00W N00B C00Q C016 -119.7(6) . . . . ?
 C00W N00F C00N N00A 96.7(6) . . . . ?
 C00W N00F C00V N00G -109.4(6) . . . . ?
 C00W N00F C00V C00Q -0.2(6) . . . . ?
 C00W N00F C00V C015 124.3(6) . . . . ?
 C00X N00I C00P N00B 107.6(7) . . . . ?
 C00X N00I C010 N00J -117.7(6) . . . . ?
 C00X N00I C010 C013 -5.8(7) . . . . ?
 C00X N00L C00Y N00E -105.7(7) . . . 2_556 ?
 C00X N00L C013 N00K 110.4(6) . . . . ?
 C00X N00L C013 C010 0.5(7) . . . . ?
 C00Y N00E C00S O3 16.4(10) 2_556 . . . ?
 C00Y N00E C00S N00D -166.3(6) 2_556 . . . ?
 C00Y N00E C00U N00H -86.9(7) 2_556 . . . ?
 C00Y N00E C00U C00T 162.0(5) 2_556 . . . ?
 C00Y N00L C00X O2 0.2(11) . . . . ?
 C00Y N00L C00X N00I -177.8(6) . . . . ?
 C00Y N00L C013 N00K -76.1(8) . . . . ?
 C00Y N00L C013 C010 174.1(6) . . . . ?
 C00Z N00D C00S O3 -13.3(10) . . . . ?
 C00Z N00D C00S N00E 169.4(6) . . . . ?
 C00Z N00D C00T N00A 82.2(7) . . . . ?
 C00Z N00D C00T C00U -165.5(5) . . . . ?
 C00Z N00G C00O O4 -0.2(9) . . . . ?
 C00Z N00G C00O N00C -179.9(5) . . . . ?
 C00Z N00G C00V N00F -72.9(7) . . . . ?
 C00Z N00G C00V C00Q 177.7(5) . . . . ?
 C00Z N00G C00V C015 53.3(8) . . . . ?
 C010 N00I C00P N00B -89.0(8) . . . . ?
 C010 N00I C00X O2 -171.8(7) . . . . ?
 C010 N00I C00X N00L 6.2(7) . . . . ?
 C010 N00J C011 O5 176.0(7) . . . . ?
 C010 N00J C011 N00K -4.1(8) . . . . ?
 C010 N00J C014 N00C 89.9(8) . . . . ?
 C011 N00J C010 N00I 112.9(6) . . . . ?
 C011 N00J C010 C013 0.2(7) . . . . ?
 C011 N00J C014 N00C -102.7(7) . . . . ?
 C011 N00K C012 N00H 109.2(7) . . . 2_556 ?
 C011 N00K C013 N00L -115.5(6) . . . . ?
 C011 N00K C013 C010 -6.4(7) . . . . ?
 C012 N00H C00R O6 -11.8(11) 2_556 . . . ?
 C012 N00H C00R N00A 169.9(6) 2_556 . . . ?
 C012 N00H C00U N00E 81.4(7) 2_556 . . . ?
 C012 N00H C00U C00T -167.3(5) 2_556 . . . ?
 C012 N00K C011 O5 -10.9(11) . . . . ?
 C012 N00K C011 N00J 169.2(6) . . . . ?
 C012 N00K C013 N00L 82.4(8) . . . . ?
 C012 N00K C013 C010 -168.5(6) . . . . ?
 C013 N00K C011 O5 -173.3(7) . . . . ?
 C013 N00K C011 N00J 6.8(8) . . . . ?
 C013 N00K C012 N00H -90.2(8) . . . 2_556 ?
 C013 N00L C00X O2 173.9(7) . . . . ?
 C013 N00L C00X N00I -4.1(8) . . . . ?
 C013 N00L C00Y N00E 81.2(8) . . . 2_556 ?
 C014 N00C C00O O4 4.4(9) . . . . ?
 C014 N00C C00O N00G -175.9(5) . . . . ?
 C014 N00C C00Q N00B 71.0(7) . . . . ?
 C014 N00C C00Q C00V 179.6(5) . . . . ?
 C014 N00C C00Q C016 -55.6(7) . . . . ?
 C014 N00J C010 N00I -78.5(8) . . . . ?
 C014 N00J C010 C013 168.8(6) . . . . ?
 C014 N00J C011 O5 7.4(11) . . . . ?
 C014 N00J C011 N00K -172.7(6) . . . . ?
 C016 C00Q C00V N00F 119.0(6) . . . . ?
 C016 C00Q C00V N00G -122.9(6) . . . . ?
 C016 C00Q C00V C015 -2.0(8) . . . . ?
 C017 C01G C018 C4 178.8(17) . . . . ?
 C01J C01F C24 N13 0.0 . . . . ?
 C01F C01J C01D C01I 0.0 . . . . ?
 C01F C01J C9 C017 -176.7(16) . . . . ?
 C01F C24 N13 C01I 0.0 . . . . ?
 C24 N13 C01I C01D 0.0 . . . . ?
 N13 C01I C01D C01J 0.0 . . . . ?
 C01D C01J C01F C24 0.0 . . . . ?
 C01D C01J C9 C017 8(2) . . . . ?
 C9 C017 C01G C1 -3(3) . . . . ?
 C9 C017 C01G C018 177.9(15) . . . . ?
 C9 C01J C01F C24 -175.8(11) . . . . ?
 C9 C01J C01D C01I 175.3(12) . . . . ?
 N017 C10 C1 C01G 0.0 . . . . ?
 C10 N017 C4 C018 0.0 . . . . ?
 C10 C1 C01G C017 -178.8(18) . . . . ?
 C10 C1 C01G C018 0.0 . . . . ?
 C1 C01G C018 C4 0.0 . . . . ?
 C01G C017 C9 C01J 178.2(16) . . . . ?
 C01G C018 C4 N017 0.0 . . . . ?
 C4 N017 C10 C1 0.0 . . . . ?

_shelx_res_file
;
TITL a_a.res in P-1
    a_sq.res
    created by SHELXL-2018/3 at 14:46:56 on 21-May-2023
REM Old TITL A in P-1
REM SHELXT solution in P-1: R1 0.371, Rweak 0.075, Alpha 0.091
REM <I/s> 0.000 for 0 systematic absences, Orientation as input
REM Formula found by SHELXT: C34 N12 O7 Cl2
CELL 0.71073 12.7389 12.8868 13.1809 84.385 78.229 60.825
ZERR 1 0.0038 0.0035 0.0039 0.009 0.009 0.007
LATT 1
SFAC C H Cl N O Zn
UNIT 52 58.8 8 26 13.4 2
RIGU 0.01 0.02 Zn1B Cl3B Cl4B Cl2B Cl1B
SIMU 0.005 0.01 2 Zn1 Cl4 Cl2 Cl3 Cl1 Zn1A Cl3A Cl4A Cl2A Cl1A Zn1B Cl3B =
 CL4B CL2B CL1B
DFIX 2.25 0.01 Zn1B Cl3B Zn1B Cl4B Zn1B Cl2B Zn1B Cl1B
SIMU 0.01 0.02 2 C24 C017 C01G C9 C018 C1 C01J C4 C10 C01D C01F N017 C01I N13
SUMP 1 0.0001 1 2 1 3 1 4

L.S. 10 0 14
PLAN  5
SIZE 0.12 0.21 0.25
TEMP 16.85
CONF
BOND
MORE -1
BOND $H
ABIN
fmap 2 53
acta
SHEL 999 0.84
OMIT 2 -3 4
OMIT 2 3 3
OMIT -2 -2 3
OMIT 5 3 0
OMIT -2 -4 4
OMIT -1 1 0
OMIT -2 -4 5
REM <olex2.extras>
REM <HklSrc "%.\\A_sq.hkl">
REM </olex2.extras>

WGHT    0.330000
FVAR       0.59753   0.41727   0.31226   0.27045
PART 1
ZN1   6    0.265496    0.448116    0.007980    21.00000    0.09093    0.07930 =
         0.05102    0.00013    0.00308   -0.03913
CL4   3    0.418777    0.348501   -0.126909    21.00000    0.07748    0.08692 =
         0.07502   -0.02675   -0.00378   -0.01446
CL2   3    0.172827    0.644449    0.028628    21.00000    0.10692    0.08299 =
         0.06722   -0.01259   -0.02560   -0.03469

PART 0
O1    5   -0.367287    0.326953    0.405589    11.00000    0.04630    0.04880 =
         0.07602    0.00208   -0.02634   -0.02296
O4    5    0.072572    0.339675    0.506062    11.00000    0.04205    0.05752 =
         0.07872    0.00326   -0.02355   -0.02330
O3    5    0.045781    0.190444    0.742530    11.00000    0.04330    0.05968 =
         0.06974    0.00556   -0.02400   -0.02081
O2    5   -0.188593    0.134441    0.207413    11.00000    0.05016    0.05772 =
         0.07668   -0.00585   -0.01495   -0.02576
O5    5    0.249131    0.140468    0.324324    11.00000    0.04389    0.06022 =
         0.07204    0.00043   -0.01273   -0.02248
O6    5   -0.402468    0.184571    0.635250    11.00000    0.06565    0.07009 =
         0.07473   -0.00062   -0.02024   -0.04678
N00A  4   -0.327711    0.306866    0.668653    11.00000    0.04270    0.04542 =
         0.05241    0.00523   -0.01675   -0.02413
N00B  4   -0.231315    0.398095    0.346755    11.00000    0.04448    0.04071 =
         0.04898    0.00450   -0.01732   -0.02045
N00C  4   -0.055652    0.406085    0.386556    11.00000    0.03827    0.04181 =
         0.05586    0.00402   -0.01103   -0.02179
N00D  4   -0.150532    0.307685    0.710633    11.00000    0.04008    0.04390 =
         0.05387    0.00303   -0.01803   -0.01726
N00E  4   -0.111411    0.144158    0.805876    11.00000    0.03848    0.04179 =
         0.05553    0.00291   -0.01283   -0.01682
N00F  4   -0.317238    0.420111    0.512230    11.00000    0.04377    0.04830 =
         0.05488    0.01147   -0.01997   -0.02959
N00G  4   -0.136227    0.418561    0.553822    11.00000    0.04401    0.04765 =
         0.05308    0.00916   -0.02419   -0.02410
N00H  4   -0.288873    0.144764    0.762359    11.00000    0.04380    0.03736 =
         0.06453    0.00560   -0.01424   -0.02090
N00I  4   -0.099059    0.251757    0.210415    11.00000    0.03942    0.04007 =
         0.05970   -0.00135   -0.01942   -0.01173
N00J  4    0.076186    0.256718    0.251697    11.00000    0.04160    0.03897 =
         0.06496    0.00029   -0.01437   -0.01949
N00K  4    0.192737    0.067540    0.203377    11.00000    0.04128    0.03739 =
         0.06791    0.00759   -0.01512   -0.01628
N00L  4    0.018521    0.066414    0.152961    11.00000    0.04716    0.03989 =
         0.06177   -0.00030   -0.01368   -0.01868

PART 1
CL3   3    0.335076    0.347594    0.159986    21.00000    0.15393    0.11849 =
         0.07057    0.01361    0.00628   -0.02234

PART 0
C00N  1   -0.394669    0.407875    0.605877    11.00000    0.03387    0.04879 =
         0.05779    0.00502   -0.01595   -0.01850
AFIX  23
H00A  2   -0.432408    0.479764    0.647000    11.00000   -1.20000
H00B  2   -0.459428    0.399374    0.586192    11.00000   -1.20000
AFIX   0
C00O  1   -0.030058    0.383701    0.484795    11.00000    0.04185    0.03526 =
         0.05844    0.00274   -0.01855   -0.02148
C00P  1   -0.209225    0.364123    0.238879    11.00000    0.04877    0.04224 =
         0.05489    0.00078   -0.02605   -0.01628
AFIX  23
H00C  2   -0.278825    0.358533    0.226567    11.00000   -1.20000
H00D  2   -0.203004    0.426158    0.194345    11.00000   -1.20000
AFIX   0
C00Q  1   -0.187464    0.470862    0.384735    11.00000    0.04637    0.03194 =
         0.05577    0.00965   -0.01994   -0.02103
C00R  1   -0.347214    0.207923    0.684279    11.00000    0.04039    0.04977 =
         0.05686   -0.00469   -0.00761   -0.02214
C00S  1   -0.063347    0.213366    0.753261    11.00000    0.05134    0.04547 =
         0.05068   -0.00567   -0.01217   -0.02307
C00T  1   -0.270719    0.317474    0.749602    11.00000    0.04371    0.03886 =
         0.04158    0.00088   -0.01361   -0.01640
AFIX  13
H00T  2   -0.324880    0.389806    0.790912    11.00000   -1.20000
AFIX   0
C00U  1   -0.244706    0.205612    0.814782    11.00000    0.03841    0.03944 =
         0.04502   -0.00037   -0.00506   -0.01355
AFIX  13
H00U  2   -0.286669    0.224487    0.886932    11.00000   -1.20000
AFIX   0
C00V  1   -0.246087    0.482624    0.505108    11.00000    0.03606    0.03309 =
         0.05864    0.00476   -0.01765   -0.01706
C00W  1   -0.310299    0.376390    0.420160    11.00000    0.03349    0.03486 =
         0.05549    0.00511   -0.01965   -0.01301
C00X  1   -0.099388    0.149995    0.193160    11.00000    0.05324    0.04396 =
         0.04824    0.00659   -0.02163   -0.02207
C00Y  1    0.049277   -0.052099    0.122242    11.00000    0.05784    0.04144 =
         0.05474    0.00604   -0.02446   -0.02073
AFIX  23
H00E  2   -0.025192   -0.052615    0.116548    11.00000   -1.20000
H00F  2    0.101094   -0.070173    0.054339    11.00000   -1.20000
AFIX   0
C00Z  1   -0.135670    0.404814    0.666203    11.00000    0.05484    0.05131 =
         0.04830   -0.00294   -0.01449   -0.03239
AFIX  23
H00G  2   -0.058956    0.395351    0.678516    11.00000   -1.20000
H00H  2   -0.200878    0.477068    0.700949    11.00000   -1.20000
AFIX   0
C010  1    0.018984    0.245120    0.171658    11.00000    0.05821    0.04302 =
         0.04690    0.01514   -0.01656   -0.02171
AFIX  13
H010  2    0.014913    0.301343    0.114903    11.00000   -1.20000
AFIX   0
C011  1    0.179691    0.154323    0.266257    11.00000    0.04045    0.04689 =
         0.06043    0.00162   -0.00958   -0.02093
C012  1    0.303810   -0.045191    0.187097    11.00000    0.04357    0.04325 =
         0.06610    0.00856   -0.00513   -0.01864
AFIX  23
H01A  2    0.366833   -0.039905    0.213400    11.00000   -1.20000
H01B  2    0.331161   -0.060833    0.113255    11.00000   -1.20000
AFIX   0
C013  1    0.104467    0.113222    0.134369    11.00000    0.05204    0.04237 =
         0.05502    0.00863   -0.01524   -0.02147
AFIX  13
H013  2    0.143102    0.107717    0.061317    11.00000   -1.20000
AFIX   0
C014  1    0.040876    0.370882    0.296367    11.00000    0.04986    0.03652 =
         0.06974    0.00025   -0.00708   -0.02597
AFIX  23
H01C  2    0.112235    0.367244    0.315420    11.00000   -1.20000
H01D  2    0.014572    0.431712    0.243707    11.00000   -1.20000
AFIX   0
C015  1   -0.325692    0.607752    0.547096    11.00000    0.05691    0.03886 =
         0.08187   -0.00437   -0.01694   -0.01765
AFIX 137
H01E  2   -0.396907    0.646885    0.515239    11.00000   -1.50000
H01F  2   -0.280536    0.650824    0.531956    11.00000   -1.50000
H01G  2   -0.350174    0.604992    0.620752    11.00000   -1.50000
AFIX   0
C016  1   -0.221206    0.585619    0.325218    11.00000    0.07825    0.04088 =
         0.06499    0.01170   -0.01741   -0.03016
AFIX 137
H01H  2   -0.308567    0.632089    0.334122    11.00000   -1.50000
H01I  2   -0.187648    0.568328    0.252980    11.00000   -1.50000
H01J  2   -0.188867    0.629431    0.350697    11.00000   -1.50000
AFIX   0

PART -1
C017  1   -0.128275   -0.039510    0.468832    10.50000    0.04783    0.06975 =
         0.05990   -0.01259   -0.00667   -0.04467
AFIX  43
H27   2   -0.116757   -0.116302    0.481533    10.50000   -1.20000
AFIX   0

PART 1
CL1   3    0.111859    0.425342   -0.035330    21.00000    0.16326    0.19028 =
         0.16848    0.00852   -0.00807   -0.11975

PART 0
O01E  5   -0.334703    0.123806    0.075614    10.70000    0.12453    0.26202 =
         0.08996   -0.01620   -0.01923   -0.10728
AFIX   3
H01Q  2   -0.396173    0.187686    0.101134    10.70000   -1.50000
H01R  2   -0.279033    0.112326    0.108474    10.70000   -1.50000
AFIX  66

PART -1
C01J  1   -0.318047    0.012758    0.404598    10.50000    0.05414    0.05251 =
         0.06902   -0.00690   -0.00388   -0.03395
C01F  1   -0.407970    0.109945    0.361441    10.50000    0.05490    0.03933 =
         0.06988    0.00670   -0.00325   -0.02136
AFIX  43
H22   2   -0.402455    0.179501    0.348064    10.50000   -1.20000
AFIX  65
C24   1   -0.506137    0.103172    0.338277    10.50000    0.04682    0.05299 =
         0.06994   -0.00324   -0.01449   -0.02532
AFIX  43
H01L  2   -0.566302    0.168197    0.309403    10.50000   -1.20000
AFIX  65
N13   4   -0.514382   -0.000788    0.358271    10.50000    0.04296    0.06523 =
         0.07604    0.00693   -0.01897   -0.03032
AFIX  43
H01M  2   -0.575118   -0.004978    0.343939    10.50000   -1.20000
AFIX  65
C01I  1   -0.424459   -0.097975    0.401428    10.50000    0.06173    0.05339 =
         0.10053    0.00111   -0.00883   -0.03615
AFIX  43
H01N  2   -0.429975   -0.167531    0.414805    10.50000   -1.20000
AFIX  65
C01D  1   -0.326291   -0.091204    0.424592    10.50000    0.07304    0.04550 =
         0.08846   -0.01097   -0.00173   -0.04009
AFIX  43
H25   2   -0.266127   -0.156229    0.453467    10.50000   -1.20000
AFIX   0
C9    1   -0.224630    0.034217    0.432091    10.50000    0.06131    0.06871 =
         0.06597   -0.01352   -0.00123   -0.02913
AFIX  43
H26   2   -0.236366    0.111301    0.421660    10.50000   -1.20000
AFIX  66
N017  4    0.147082    0.017247    0.537184    10.50000    0.06337    0.08671 =
         0.07289    0.00833   -0.02012   -0.01845
AFIX  43
H01P  2    0.204405    0.027570    0.551196    10.50000   -1.20000
AFIX  65
C10   1    0.052250    0.109467    0.494661    10.50000    0.06862    0.06879 =
         0.09057    0.01345   -0.01532   -0.03817
AFIX  43
H31   2    0.050790    0.182332    0.481362    10.50000   -1.20000
AFIX  65
C1    1   -0.040400    0.092781    0.472015    10.50000    0.06325    0.06565 =
         0.08744    0.01468   -0.03024   -0.03765
AFIX  43
H1    2   -0.103849    0.154483    0.443564    10.50000   -1.20000
AFIX  65
C01G  1   -0.038219   -0.016125    0.491892    10.50000    0.05764    0.07011 =
         0.06443   -0.00388   -0.01728   -0.03500
C018  1    0.056612   -0.108346    0.534415    10.50000    0.07686    0.09043 =
         0.08699    0.00606   -0.01759   -0.02949
AFIX  43
H018  2    0.058071   -0.181211    0.547713    10.50000   -1.20000
AFIX  65
C4    1    0.149263   -0.091662    0.557061    10.50000    0.06527    0.08522 =
         0.06661    0.00938   -0.02898   -0.02414
AFIX  43
H30   2    0.212711   -0.153364    0.585512    10.50000   -1.20000
AFIX   0

PART 2
ZN1A  6    0.356176    0.452559    0.013740    31.00000    0.09651    0.07948 =
         0.05240   -0.00890   -0.00759   -0.01999
CL3A  3    0.510368    0.427410    0.086816    31.00000    0.18841    0.12630 =
         0.13194   -0.01464   -0.03402   -0.00926
CL4A  3    0.439509    0.396679   -0.117812    31.00000    0.07619    0.08384 =
         0.06826   -0.01116    0.00026   -0.01999
CL2A  3    0.213324    0.636417    0.019957    31.00000    0.11491    0.08309 =
         0.06800   -0.01470   -0.02194   -0.02571
CL1A  3    0.290372    0.340836    0.141026    31.00000    0.12091    0.14091 =
         0.09957    0.02013    0.02168   -0.06636
PART 3
ZN1B  6    0.330721    0.404687    0.030406    41.00000    0.09835    0.11952 =
         0.06115   -0.00496    0.00378   -0.03302
CL3B  3    0.438658    0.370521    0.157502    41.00000    0.14722    0.06669 =
         0.06147   -0.01098   -0.02732    0.00234
CL4B  3    0.230533   10.299120    0.044165    41.00000    0.16121    0.18489 =
         0.16509    0.00132    0.01939   -0.09017
CL2B  3    0.435608    0.371760   -0.133481    41.00000    0.06173    0.06653 =
         0.06952   -0.01523    0.00502   -0.02296
CL1B  3    0.173571    0.592988    0.045521    41.00000    0.10471    0.09880 =
         0.07253   -0.01192   -0.02001   -0.01745
HKLF 4


REM  a_a.res in P-1
REM wR2 = 0.4519, GooF = S = 1.160, Restrained GooF = 1.201 for all data
REM R1 = 0.1269 for 4108 Fo > 4sig(Fo) and 0.1661 for all 6462 data
REM 593 parameters refined using 229 restraints

END

WGHT      0.2000      0.0000

REM Highest difference peak  1.566,  deepest hole -0.972,  1-sigma level  0.138
Q1    1   0.4364  0.0995  0.0436  11.00000  0.05    1.57
Q2    1  -0.2784 -0.1222  0.4530  11.00000  0.05    1.48
Q3    1  -0.4183 -0.1028  0.3096  11.00000  0.05    1.30
Q4    1  -0.5297  0.1172  0.3116  11.00000  0.05    1.06
Q5    1   0.3576  0.3331  0.0344  11.00000  0.05    1.03
;
_shelx_res_checksum                95474
_shelx_hkl_file
;
  -2   0   0 1676.83   97.69
   2   0   0 1742.43   97.79
   2   0   0 1731.53   97.59
  -3   0   0  734.93   42.60
  -3   0   0  743.23   42.30
   3   0   0  753.32   42.50
   3   0   0  697.03   42.60
  -4   0   0  159.28   10.70
  -4   0   0  153.28   10.40
   4   0   0  170.38   10.70
   4   0   0  155.88   10.90
  -5   0   0    8.20    2.40
  -5   0   0    8.50    2.70
   5   0   0    8.90    3.00
   5   0   0    9.70    2.70
  -6   0   0    3.70    2.80
  -6   0   0    2.50    2.40
   6   0   0    5.40    2.90
   6   0   0    8.40    3.60
  -7   0   0   39.70    5.80
  -7   0   0   36.10    5.10
   7   0   0   31.90    5.80
   7   0   0   42.60    5.90
  -8   0   0  173.98   13.50
  -8   0   0  191.58   13.00
   8   0   0  160.48   14.20
   8   0   0  191.58   14.20
  -9   0   0    0.10    3.80
  -9   0   0   -4.20    4.20
   9   0   0    5.60    4.40
   9   0   0    1.60    4.20
 -10   0   0   17.10    4.90
 -10   0   0   32.80    6.40
  10   0   0   29.30    6.70
  10   0   0   19.10    6.00
 -11   0   0   29.70    6.70
 -11   0   0   29.20    6.20
  11   0   0   25.40    7.60
 -12   0   0   17.10    5.10
 -12   0   0    3.00    6.50
  12   0   0    3.10    6.30
 -13   0   0   -4.10    4.50
 -13   0   0    5.10    6.10
  13   0   0   -0.70    5.70
  12  -1   0    3.50    5.70
 -12   1   0    6.40    5.40
 -12   1   0    4.80    4.50
 -11   1   0    8.00    4.60
 -11   1   0    9.80    4.90
  10  -1   0   58.89    8.90
  10  -1   0   52.09    8.90
 -10   1   0   54.49    7.00
 -10   1   0   43.40    7.40
   9  -1   0   12.30    5.40
   9  -1   0   18.20    5.50
  -9   1   0    2.40    3.60
  -9   1   0   11.70    4.80
   8  -1   0    9.70    4.50
   8  -1   0    1.00    3.50
  -8   1   0    8.10    3.90
   7  -1   0   45.10    6.60
   7  -1   0   35.30    5.70
  -7   1   0   35.50    4.70
   6  -1   0   19.50    4.00
   6  -1   0   13.80    3.90
  -6   1   0   16.20    3.20
  -6   1   0   13.20    3.50
   5  -1   0  618.04   34.60
   5  -1   0  563.34   34.00
  -5   1   0  523.25   33.30
  -5   1   0  570.04   33.90
   4  -1   0   73.59    6.20
   4  -1   0   75.29    5.80
  -4   1   0   77.89    5.60
  -4   1   0   64.29    5.70
   3  -1   0    2.40    1.60
   3  -1   0    1.60    1.30
  -3   1   0    2.80    1.60
  -3   1   0    4.40    1.50
   2  -1   0  817.72   46.90
   2  -1   0  839.72   47.20
  -2   1   0  826.62   46.80
  -2   1   0  793.92   47.00
   1  -1   0  263.17   14.70
   1  -1   0  254.37   14.60
  -1   1   0  243.68   14.60
  -1   1   0  250.47   14.60
  -2  -1   0 2123.29  139.49
   2   1   0 2311.27  137.79
   2   1   0 2069.49  140.09
   2   1   0 2456.45  137.69
  -3  -1   0  289.57   18.10
  -3  -1   0  307.87   18.30
   3   1   0  297.87   18.20
   3   1   0  306.67   18.40
  -4  -1   0   32.30    3.90
  -4  -1   0   25.20    3.30
   4   1   0   28.50    3.60
   4   1   0   25.50    3.50
  -5  -1   0  983.90   56.69
  -5  -1   0  948.81   56.99
   5   1   0  973.10   56.99
   5   1   0  986.60   57.29
  -6  -1   0    3.00    2.90
  -6  -1   0    3.70    2.50
   6   1   0    0.50    2.90
   6   1   0   -0.30    2.80
  -7  -1   0   56.69    7.20
  -7  -1   0   59.59    7.10
   7   1   0   58.79    7.60
   7   1   0   63.79    7.00
  -8  -1   0    3.90    4.00
  -8  -1   0    1.10    3.00
   8   1   0   -0.50    3.10
   8   1   0    1.60    3.90
  -9  -1   0    8.30    4.10
  -9  -1   0   10.80    4.30
   9   1   0    8.50    4.70
   9   1   0    8.70    4.20
 -10  -1   0   58.99    8.90
 -10  -1   0   79.79    8.80
  10   1   0   65.89    9.50
  10   1   0   67.09    9.70
 -11  -1   0   21.20    6.30
 -11  -1   0   29.60    6.50
  11   1   0   40.70    8.30
 -12  -1   0   20.80    6.50
 -12  -1   0    7.10    4.60
  12   1   0   14.00    6.90
 -13  -1   0    4.00    5.60
 -13  -1   0    1.50    4.50
  13   1   0   13.50    7.10
  12  -2   0   10.70    7.40
 -12   2   0   22.10    5.10
 -12   2   0   14.50    5.30
  11  -2   0    1.00    5.00
 -11   2   0    5.20    4.10
 -11   2   0   11.20    4.90
  10  -2   0   -1.70    4.30
  10  -2   0   -2.00    4.20
 -10   2   0   -4.30    3.80
 -10   2   0    5.60    4.20
   9  -2   0   49.60    7.80
  -9   2   0   33.00    5.60
   8  -2   0   42.90    6.80
   8  -2   0   39.90    7.30
  -8   2   0   63.39    6.30
   7  -2   0   80.59    8.30
   7  -2   0   77.89    7.90
  -7   2   0   84.19    7.50
  -7   2   0   79.09    6.80
   6  -2   0  402.06   25.80
  -6   2   0  396.66   25.40
  -6   2   0  438.36   25.10
   5  -2   0   10.90    2.80
   5  -2   0   10.80    3.20
  -5   2   0    9.10    2.30
  -5   2   0    5.40    2.50
   4  -2   0   76.69    6.40
   4  -2   0   71.69    5.90
  -4   2   0   74.29    5.50
   3  -2   0  863.91   50.29
   3  -2   0  823.92   50.59
  -3   2   0  873.71   50.19
  -3   2   0  922.21   49.99
   2  -2   0  315.47   18.40
   2  -2   0  278.97   18.00
  -2   2   0  318.87   18.00
  -2   2   0  317.77   17.90
   1  -2   0   14.00    1.40
   1  -2   0   13.60    1.50
   0  -2   0  306.07   17.50
  -1  -2   0  611.64   34.20
  -1  -2   0  586.14   34.20
   1   2   0  595.34   34.20
   1   2   0  594.94   34.10
  -2  -2   0 1579.54   95.59
   2   2   0 1347.97   93.19
  -3  -2   0  147.89    9.30
  -3  -2   0  143.59    9.30
   3   2   0  129.69    9.30
   3   2   0  140.29    9.30
  -4  -2   0 2712.43  146.49
  -4  -2   0 2493.75  146.19
   4   2   0 2553.74  146.29
   4   2   0 2493.65  146.39
  -5  -2   0   75.09    6.80
  -5  -2   0   77.79    6.60
   5   2   0   76.69    6.80
   5   2   0   86.09    7.20
  -6  -2   0   77.49    8.10
   6   2   0   99.39    8.70
  -7  -2   0   11.50    3.90
  -7  -2   0   14.80    4.30
   7   2   0   13.10    4.20
   7   2   0    5.10    4.00
  -8  -2   0   12.60    4.10
  -8  -2   0    9.70    4.10
   8   2   0   11.50    4.40
   8   2   0   14.20    5.10
  -9  -2   0  106.79   10.20
  -9  -2   0  120.39    9.90
   9   2   0  107.39   10.30
   9   2   0   95.59   10.20
 -10  -2   0    7.00    4.70
 -10  -2   0   23.40    6.00
  10   2   0    2.60    5.10
 -11  -2   0   85.19    9.50
  11   2   0   60.69    9.90
  11   2   0   65.49   10.10
 -12  -2   0   -7.40    4.30
 -12  -2   0    2.10    5.30
  12   2   0    7.30    6.30
 -13  -2   0    4.80    5.40
  13   2   0    6.10    6.80
 -14  -2   0   -2.90    5.10
  14   2   0   -4.60    5.70
  11  -3   0   53.99    9.00
 -11   3   0   57.99    6.10
 -11   3   0   47.00    5.90
  10  -3   0   -4.10    4.20
 -10   3   0   -5.80    4.50
 -10   3   0    8.20    3.50
   9  -3   0   12.50    5.30
   9  -3   0   17.90    5.40
  -9   3   0    9.70    3.30
  -9   3   0   12.30    4.00
   8  -3   0  248.68   17.00
   8  -3   0  214.58   16.60
  -8   3   0  210.68   14.20
  -8   3   0  204.08   14.70
   7  -3   0    9.40    4.10
   7  -3   0    5.30    3.80
  -7   3   0    2.90    2.60
  -7   3   0    5.60    2.90
   6  -3   0   27.00    4.60
   6  -3   0   23.00    4.60
  -6   3   0   22.40    3.50
  -6   3   0   17.70    3.00
   5  -3   0   11.40    3.30
   5  -3   0   15.20    3.40
  -5   3   0   10.50    2.50
  -5   3   0   10.00    2.20
   4  -3   0   40.10    4.80
   4  -3   0   30.10    4.00
  -4   3   0   38.30    3.60
  -4   3   0   40.40    3.40
   3  -3   0  181.98   11.30
   3  -3   0  158.58   10.70
  -3   3   0  170.68   10.30
  -3   3   0  169.38   10.20
   2  -3   0  543.45   29.70
   2  -3   0  471.05   29.40
   1  -3   0    2.20    1.00
   1  -3   0    1.20    0.90
   0  -3   0  333.17   19.10
   0  -3   0  328.87   19.10
  -1  -3   0  475.35   29.80
  -1  -3   0  542.15   29.70
   1   3   0  525.15   29.60
   1   3   0  526.75   29.50
  -2  -3   0 3063.89  174.48
   2   3   0 3014.80  168.18
   2   3   0 2440.76  157.08
   2   3   0 2594.64  160.98
  -3  -3   0  101.69    7.40
  -3  -3   0  103.29    7.40
   3   3   0   95.99    7.20
   3   3   0  109.09    7.30
  -4  -3   0    3.80    1.90
  -4  -3   0    3.50    1.80
   4   3   0    3.90    2.20
   4   3   0    3.70    2.20
  -5  -3   0   76.49    6.90
  -5  -3   0   73.39    6.90
   5   3   0   78.89    6.90
   5   3   0   93.29    7.40
  -6  -3   0 1167.68   70.39
   6   3   0 1247.18   70.99
  -7  -3   0  223.68   15.80
  -7  -3   0  234.88   16.70
   7   3   0  242.78   16.60
   7   3   0  225.68   16.70
  -8  -3   0    3.10    3.90
  -8  -3   0    2.10    3.60
   8   3   0    3.20    3.80
   8   3   0   -2.40    3.60
  -9  -3   0   -1.60    3.70
  -9  -3   0    3.90    4.00
   9   3   0   -0.70    4.50
   9   3   0    1.90    3.60
 -10  -3   0   -0.10    4.00
 -10  -3   0   -5.00    3.60
  10   3   0    5.80    5.40
 -11  -3   0    3.10    4.80
 -11  -3   0   -1.50    4.40
  11   3   0    0.60    3.30
  11   3   0   -0.80    5.30
 -12  -3   0  164.58   14.40
 -12  -3   0  151.38   15.10
  12   3   0  186.38   16.60
 -13  -3   0    1.60    5.40
  13   3   0    3.50    5.10
 -14  -3   0   36.00    7.60
  14   3   0   28.80    8.90
  11  -4   0   10.60    5.70
   9  -4   0   30.00    6.70
   9  -4   0   32.60    6.60
   8  -4   0   45.70    7.30
   8  -4   0   46.50    7.30
   7  -4   0   41.00    6.40
   7  -4   0   56.09    6.70
  -7   4   0   31.10    3.50
  -7   4   0   36.60    3.50
   6  -4   0    2.10    3.30
   6  -4   0    1.20    2.70
  -6   4   0    1.20    1.50
  -6   4   0    3.50    1.20
   5  -4   0   19.90    4.20
   4  -4   0   18.30    3.10
   4  -4   0   23.60    3.90
   3  -4   0  392.26   24.60
   3  -4   0  425.56   24.40
   2  -4   0  520.25   30.00
   2  -4   0  502.45   29.80
   1  -4   0   59.79    4.30
   0  -4   0 9494.95  569.14
   0   4   0 9999.00  564.14
  -1  -4   0  126.59    8.40
  -1  -4   0  140.69    8.20
  -2  -4   0    8.30    1.70
  -2  -4   0    7.20    1.70
   2   4   0    8.10    1.60
   2   4   0    8.20    1.40
  -3  -4   0  576.14   35.60
  -3  -4   0  621.84   35.70
   3   4   0  617.94   35.50
   3   4   0  602.34   35.40
  -4  -4   0  632.74   36.60
  -4  -4   0  622.14   36.50
   4   4   0  586.24   36.30
   4   4   0  605.94   36.30
  -5  -4   0  290.87   18.60
  -5  -4   0  261.67   18.40
   5   4   0  296.37   18.40
   5   4   0  291.27   18.50
  -6  -4   0   16.30    4.50
  -7  -4   0    2.30    2.90
  -7  -4   0   -2.70    3.40
   7   4   0   -0.30    3.30
   7   4   0    1.50    3.70
  -8  -4   0  209.88   15.20
  -8  -4   0  195.28   15.50
   8   4   0  206.18   15.60
   8   4   0  208.98   15.80
  -9  -4   0   66.39    8.40
  -9  -4   0   59.09    8.30
   9   4   0   68.19    8.60
   9   4   0   71.99    9.30
 -10  -4   0   78.99    9.10
 -10  -4   0   69.59    9.20
  10   4   0   62.39    9.20
  10   4   0   48.40    8.80
 -11  -4   0   -7.50    4.30
 -11  -4   0   -5.20    4.50
  11   4   0   -1.50    5.30
  11   4   0   -1.10    3.20
 -12  -4   0   47.90    8.90
 -12  -4   0   42.60    8.00
 -13  -4   0   -2.30    5.80
  13   4   0   -3.90    5.90
 -14  -4   0    1.00    5.60
  14   4   0   12.70    7.60
  10  -5   0    6.00    5.40
   9  -5   0    7.10    4.70
   9  -5   0   12.40    5.90
   8  -5   0   26.90    5.90
   8  -5   0   11.50    4.70
   7  -5   0    5.50    4.40
   7  -5   0    4.30    3.90
   6  -5   0   26.80    5.40
   6  -5   0   17.10    4.50
   5  -5   0   27.10    4.20
   4  -5   0   10.50    3.30
   4  -5   0   10.10    2.70
   3  -5   0   10.30    2.40
   3  -5   0   11.20    2.70
   2  -5   0   36.80    3.80
   2  -5   0   35.30    3.60
   1  -5   0  122.19    8.00
   0  -5   0  748.33   42.50
   0  -5   0  734.63   42.80
  -1  -5   0   56.79    4.90
  -1  -5   0   78.19    4.80
  -2  -5   0   13.20    2.10
  -2  -5   0   10.00    2.10
   2   5   0   12.00    1.40
   2   5   0   10.20    1.60
  -3  -5   0  514.45   31.90
  -3  -5   0  562.14   32.20
   3   5   0  552.64   31.80
   3   5   0  526.75   31.40
  -4  -5   0   13.50    3.00
  -4  -5   0   15.60    3.30
   4   5   0   13.60    2.80
   4   5   0   21.90    3.40
  -5  -5   0  296.57   19.20
  -5  -5   0  269.77   18.80
   5   5   0  303.27   19.00
   5   5   0  301.27   18.90
  -6  -5   0   28.20    6.20
  -6  -5   0   54.59    6.20
   6   5   0   38.00    5.70
  -7  -5   0    8.70    4.20
  -7  -5   0    6.80    4.00
   7   5   0    6.80    4.00
   7   5   0    4.40    4.00
  -8  -5   0   54.99    7.50
  -8  -5   0   39.80    6.70
   8   5   0   48.70    6.80
   8   5   0   45.60    7.20
  -9  -5   0    1.90    4.50
  -9  -5   0   -2.30    3.90
   9   5   0   -1.50    3.10
   9   5   0   -1.50    3.70
 -10  -5   0   13.10    5.30
 -10  -5   0   10.30    5.10
  10   5   0    9.90    4.60
  10   5   0    2.60    4.50
 -11  -5   0  520.15   36.30
 -11  -5   0  569.24   35.80
  11   5   0  549.25   36.40
 -12  -5   0  145.09   14.10
 -13  -5   0   12.40    6.30
  13   5   0    3.60    4.70
 -14  -5   0    7.30    6.10
  14   5   0    1.40    6.90
   8  -6   0    9.10    4.30
   7  -6   0    7.70    4.40
   7  -6   0   12.50    4.40
   6  -6   0   53.39    7.00
   6  -6   0   48.20    6.60
   5  -6   0   26.30    4.80
   4  -6   0   58.49    5.70
   4  -6   0   66.29    6.30
   3  -6   0   50.29    4.80
   2  -6   0   52.69    4.70
   1  -6   0  354.36   21.00
   1  -6   0  342.57   20.70
   0  -6   0   68.89    5.40
   0  -6   0   72.29    5.10
  -1  -6   0   61.79    4.80
  -1  -6   0   73.29    5.40
  -2  -6   0  585.44   33.80
  -2  -6   0  568.24   34.10
  -3  -6   0  367.16   22.10
  -3  -6   0  373.66   22.30
   3   6   0  374.56   21.20
   3   6   0  330.27   21.50
  -4  -6   0  130.09    9.90
  -4  -6   0  155.38   10.10
   4   6   0  121.79    8.90
  -5  -6   0  586.84   35.50
  -5  -6   0  624.84   35.70
   5   6   0  588.54   35.00
   5   6   0  532.35   35.00
  -6  -6   0    4.40    3.30
  -6  -6   0    9.30    7.10
   6   6   0    4.50    3.30
  -7  -6   0  382.56   25.70
  -7  -6   0  368.96   25.60
   7   6   0  406.36   25.60
   7   6   0  416.36   25.70
  -8  -6   0    5.50    4.30
  -8  -6   0    6.60    4.60
   8   6   0    8.20    4.90
   8   6   0   16.20    4.80
  -9  -6   0   34.20    6.80
  -9  -6   0   50.99    7.80
   9   6   0   46.50    7.50
   9   6   0   43.20    7.60
 -10  -6   0    4.40    5.00
 -10  -6   0   10.60    6.10
  10   6   0   13.90    5.40
  10   6   0    8.70    4.50
 -11  -6   0    8.80    6.00
 -11  -6   0   21.70    6.70
  11   6   0    9.90    6.40
  11   6   0   13.30    6.30
 -12  -6   0   11.40    6.20
  12   6   0    9.70    6.90
 -13  -6   0   -2.90    5.30
  13   6   0    1.20    5.70
 -14  -6   0   -3.10    5.60
  14   6   0   -3.70    6.20
 -15  -6   0   -2.50    6.10
  15   6   0    5.00    5.40
   8  -7   0   18.50    5.40
   7  -7   0   -1.00    3.60
   6  -7   0   30.00    5.30
   5  -7   0  105.49    9.20
   4  -7   0   16.40    3.70
   3  -7   0   23.20    3.60
   2  -7   0    4.80    2.20
   2  -7   0    0.20    1.90
   1  -7   0    3.50    1.90
   1  -7   0    7.30    2.30
   0  -7   0    1.90    1.60
   0  -7   0    4.70    2.20
  -1  -7   0    0.50    1.90
  -1  -7   0   -0.40    1.50
  -2  -7   0 1088.79   62.89
  -2  -7   0 1096.29   63.29
  -3  -7   0  100.79    8.30
  -3  -7   0   95.79    8.00
   3   7   0  118.19    6.80
   3   7   0  102.69    7.00
  -4  -7   0  166.98   11.90
  -4  -7   0  166.78   11.90
   4   7   0  179.98   10.80
   4   7   0  155.48   11.10
  -5  -7   0  700.53   45.20
   5   7   0  774.52   44.80
   5   7   0  785.92   44.50
  -6  -7   0   50.09    6.40
  -6  -7   0   48.40    6.60
   6   7   0   46.40    6.20
  -7  -7   0   72.39    7.90
  -7  -7   0   72.69    8.20
   7   7   0   78.39    8.00
   7   7   0   74.79    7.60
  -8  -7   0   77.59    9.00
  -8  -7   0   66.99    8.80
   8   7   0   70.59    8.70
   8   7   0   74.89    8.20
  -9  -7   0    7.10    3.80
  -9  -7   0    4.20    4.50
   9   7   0    5.40    4.20
   9   7   0    3.60    4.50
 -10  -7   0   14.80    6.00
 -10  -7   0   14.50    6.80
  10   7   0    7.40    6.10
  10   7   0   16.30    5.40
 -11  -7   0   10.20    5.90
  11   7   0   -1.90    4.50
  11   7   0   -4.20    4.60
 -12  -7   0   10.60    7.50
  12   7   0    7.80    6.40
 -13  -7   0    8.30    6.40
  13   7   0    6.40    6.50
 -14  -7   0   -7.80    5.60
  14   7   0   -1.20    6.50
 -15  -7   0   15.00    7.60
  15   7   0    8.00    7.60
   7  -8   0   -3.80    3.80
   7  -8   0   -4.00    3.20
   6  -8   0   -0.80    3.60
   6  -8   0   -8.10    3.00
   5  -8   0   -2.20    3.00
   5  -8   0   -1.30    2.90
   4  -8   0   17.50    4.30
   4  -8   0   30.80    4.70
   3  -8   0  231.48   15.70
   3  -8   0  243.28   18.70
   2  -8   0   26.80    4.00
   2  -8   0   33.90    4.10
   1  -8   0   12.50    2.60
   1  -8   0   14.90    3.00
   0  -8   0    8.30    2.10
   0  -8   0    3.30    2.30
  -1  -8   0  160.18   10.70
  -1  -8   0  172.98   11.40
  -2  -8   0   57.09    5.80
  -2  -8   0   74.29    5.80
  -3  -8   0    6.10    2.80
  -3  -8   0    2.60    2.40
  -4  -8   0  401.76   25.50
  -4  -8   0  425.76   25.80
   4   8   0  401.66   24.00
  -5  -8   0    2.20    2.90
  -5  -8   0    1.40    3.30
   5   8   0    0.80    2.10
   5   8   0    1.60    2.40
  -6  -8   0  376.46   25.50
  -6  -8   0  382.06   25.50
   6   8   0  400.16   24.80
   6   8   0  408.76   24.50
  -7  -8   0    0.60    3.70
  -7  -8   0    8.20    4.10
   7   8   0    3.80    3.10
   7   8   0    7.10    4.10
  -8  -8   0   10.10    4.40
  -8  -8   0    4.40    3.40
   8   8   0   12.20    4.20
   8   8   0    4.00    3.80
  -9  -8   0    4.70    4.30
  -9  -8   0   -1.20    3.10
   9   8   0    2.50    3.70
   9   8   0   -1.80    3.90
 -10  -8   0  122.19   12.70
 -10  -8   0  124.49   11.90
  10   8   0  114.69   12.10
 -11  -8   0   42.70    8.80
  11   8   0   40.00    8.20
  11   8   0   36.00    7.40
 -12  -8   0   20.60    7.60
  12   8   0    9.00    6.90
 -13  -8   0    9.30    6.60
  13   8   0   10.10    5.70
 -14  -8   0   -2.90    6.10
  14   8   0   -8.90    5.80
 -15  -8   0   -2.30    6.50
  15   8   0    7.90    7.60
   6  -9   0   -1.30    3.40
   6  -9   0   -0.20    5.50
   5  -9   0    5.20    3.60
   5  -9   0    2.00    3.30
   4  -9   0    1.50    3.10
   4  -9   0   -2.40    2.90
   3  -9   0   81.39    7.40
   3  -9   0   74.29    7.20
   2  -9   0   64.39    6.10
   2  -9   0   47.20    5.50
   1  -9   0   21.90    3.50
   1  -9   0   21.00    3.80
   0  -9   0    2.40    2.10
   0  -9   0    3.70    2.50
  -1  -9   0   84.49    6.70
  -1  -9   0   90.79    7.50
  -2  -9   0   27.20    4.30
  -2  -9   0   27.00    3.80
  -3  -9   0  121.29    9.60
  -3  -9   0  117.79    9.20
  -4  -9   0  129.49   10.30
   4   9   0  129.69    7.80
  -5  -9   0   63.99    7.70
  -5  -9   0   62.29    7.30
   5   9   0   66.19    5.60
   5   9   0   84.09    6.60
  -6  -9   0    7.10    3.90
  -6  -9   0    4.70    4.10
   6   9   0    7.60    3.30
   6   9   0    4.10    2.60
  -7  -9   0    7.60    4.10
  -7  -9   0    4.00    3.80
   7   9   0    0.60    2.90
  -8  -9   0   20.10    5.70
  -8  -9   0   24.80    5.90
   8   9   0   19.40    4.70
   8   9   0   34.60    6.00
  -9  -9   0  293.27   21.50
  -9  -9   0  284.37   21.20
   9   9   0  286.07   20.10
   9   9   0  279.87   20.60
 -10  -9   0  -12.80    4.40
 -10  -9   0    2.00    5.70
  10   9   0    0.00    5.80
  10   9   0    4.40    4.80
 -11  -9   0  343.77   23.90
  11   9   0  270.87   22.20
  11   9   0  322.57   23.40
 -12  -9   0  182.18   16.80
  12   9   0  166.68   16.40
 -13  -9   0    0.10    6.10
  13   9   0    2.20    6.10
 -14  -9   0   36.70    8.80
  14   9   0   32.70    9.10
 -15  -9   0   -4.80    6.10
  15   9   0   -3.00    6.60
   5 -10   0   -0.40    3.20
   5 -10   0   -4.80    2.90
   4 -10   0    2.90    3.30
   4 -10   0   -1.10    3.10
   3 -10   0   21.80    4.10
   3 -10   0   16.30    3.90
   2 -10   0   27.50    4.40
   2 -10   0   25.50    4.40
   1 -10   0   55.29    5.70
   0 -10   0   13.30    3.70
   0 -10   0    6.40    2.70
  -1 -10   0   20.70    4.00
  -1 -10   0    9.60    3.00
  -2 -10   0   -3.40    2.40
  -2 -10   0   -1.60    2.40
  -3 -10   0   50.59    5.90
  -4 -10   0    2.20    3.20
  -4 -10   0    8.50    3.60
  -5 -10   0    5.30    3.30
  -5 -10   0    3.10    3.50
   5  10   0    6.00    1.60
  -6 -10   0   25.40    5.70
  -6 -10   0   19.10    4.80
   6  10   0   20.50    3.80
   6  10   0   18.50    3.00
  -7 -10   0   69.49    9.00
  -7 -10   0   45.10    7.60
   7  10   0   71.29    7.60
   7  10   0   69.19    6.50
  -8 -10   0   -4.70    4.50
  -8 -10   0    0.70    4.50
   8  10   0    4.20    3.60
   8  10   0    6.90    4.60
  -9 -10   0   15.70    7.00
  -9 -10   0    3.60    5.30
   9  10   0   14.80    4.90
   9  10   0   21.00    5.60
 -10 -10   0  142.59   13.90
 -10 -10   0  146.09   13.90
  10  10   0  120.39   12.50
  10  10   0  135.79   12.90
 -11 -10   0  417.86   29.20
  11  10   0  385.56   28.10
  11  10   0  378.96   27.30
 -12 -10   0    2.40    4.50
  12  10   0   -2.20    5.50
 -13 -10   0   -2.70    6.20
  13  10   0    6.30    6.50
 -14 -10   0   13.50    7.50
  14  10   0    8.30    7.10
   4 -11   0   -1.10    2.90
   4 -11   0    0.50    3.20
   3 -11   0   11.40    3.50
   3 -11   0   13.30    3.90
   2 -11   0   17.60    4.30
   2 -11   0   24.90    4.20
   1 -11   0   98.69    8.50
   1 -11   0   90.49    7.80
   0 -11   0   33.10    5.10
  -1 -11   0   22.00    4.50
  -2 -11   0   63.99    7.30
  -3 -11   0   45.30    5.90
  -3 -11   0   32.50    5.80
  -4 -11   0   10.40    4.20
  -4 -11   0    6.90    4.10
  -5 -11   0  144.19   11.60
  -5 -11   0  117.29   10.90
  -6 -11   0   92.59   10.10
  -6 -11   0   72.89    9.00
   6  11   0   78.19    6.00
  -7 -11   0    6.20    5.30
  -7 -11   0   18.80    5.80
   7  11   0    8.10    3.80
   7  11   0   11.00    3.50
  -8 -11   0   11.10    5.60
  -8 -11   0    4.70    5.00
   8  11   0    4.20    4.10
   8  11   0    1.60    3.20
  -9 -11   0   20.80    6.10
  -9 -11   0   10.50    5.80
   9  11   0    8.40    4.40
   9  11   0    4.60    4.20
 -10 -11   0   -4.10    4.50
 -10 -11   0    3.60    6.10
  10  11   0   -5.10    5.10
  10  11   0    6.00    4.60
 -11 -11   0    1.60    5.90
  11  11   0   -2.30    5.60
  11  11   0    0.80    4.00
 -12 -11   0   -4.00    5.50
  12  11   0   -5.80    5.20
 -13 -11   0    9.40    6.70
  13  11   0    3.30    6.70
 -14 -11   0    0.10    5.50
  14  11   0   -5.10    5.90
   2 -12   0   17.50    4.00
   2 -12   0   12.50    4.10
   1 -12   0   64.39    6.70
   1 -12   0   64.19    7.10
   0 -12   0    5.50    3.50
   0 -12   0    9.50    3.40
  -1 -12   0   40.10    5.90
  -1 -12   0   42.50    5.60
  -2 -12   0    3.00    3.50
  -2 -12   0    5.80    3.40
  -3 -12   0   38.10    5.90
  -3 -12   0   51.39    6.80
  -4 -12   0  195.18   15.20
  -4 -12   0  215.18   15.70
  -5 -12   0   27.20    6.00
  -5 -12   0   17.80    5.30
  -6 -12   0    3.00    4.20
  -6 -12   0    8.70    5.00
  -7 -12   0   -0.70    4.00
  -7 -12   0    8.00    4.70
   7  12   0    2.60    2.10
  -8 -12   0    6.80    5.20
  -8 -12   0   -4.60    4.40
   8  12   0   -2.20    2.70
   8  12   0    2.80    3.90
  -9 -12   0   23.70    7.40
  -9 -12   0   16.70    6.50
   9  12   0   14.90    4.30
   9  12   0   30.20    6.00
 -10 -12   0   26.40    7.30
  10  12   0   21.80    6.20
  10  12   0   30.70    5.90
 -11 -12   0    6.30    6.00
  11  12   0    3.30    4.60
  11  12   0   -0.20    4.70
 -12 -12   0   12.10    7.10
  12  12   0    9.60    6.30
 -13 -12   0   37.90    9.10
  13  12   0   41.50    8.60
 -14 -12   0    8.20    7.10
  14  12   0    5.90    7.60
   1 -13   0    2.00    3.00
   0 -13   0    3.60    3.60
   0 -13   0    1.40    3.20
  -1 -13   0    8.30    4.00
  -1 -13   0   -1.30    3.00
  -2 -13   0   18.80    4.50
  -2 -13   0   13.00    4.40
  -3 -13   0    0.50    3.70
  -3 -13   0   -2.80    3.40
  -4 -13   0    0.10    3.40
  -4 -13   0    3.20    3.80
  -5 -13   0    0.00    4.00
  -5 -13   0   -0.50    3.80
  -6 -13   0   27.00    6.10
  -6 -13   0   45.40    7.80
  -7 -13   0   13.30    6.00
  -7 -13   0   12.90    5.10
  -8 -13   0    9.00    4.90
  -8 -13   0   19.70    5.90
   8  13   0    9.70    2.80
  -9 -13   0   46.50    8.50
   9  13   0   34.60    6.50
   9  13   0   43.80    5.40
 -10 -13   0   -2.00    5.00
  10  13   0   -4.10    4.40
  10  13   0   -0.20    3.60
 -11 -13   0   15.10    7.40
  11  13   0   19.60    6.60
 -12 -13   0    6.20    6.60
  12  13   0   -8.70    5.00
  12  13   0   -1.30    4.00
 -13 -13   0   -4.50    6.30
  13  13   0    9.30    7.00
  -1 -14   0    5.50    3.80
  -1 -14   0    6.20    3.60
  -2 -14   0   12.30    4.50
  -2 -14   0   -2.90    3.10
  -3 -14   0    9.80    5.00
  -3 -14   0    7.30    4.30
  -4 -14   0   20.70    5.70
  -4 -14   0   26.60    5.90
  -5 -14   0    6.60    4.90
  -5 -14   0    0.00    4.20
  -6 -14   0   -6.90    3.70
  -7 -14   0    4.30    4.70
  -7 -14   0    7.70    5.00
  -8 -14   0   14.30    5.80
  -9 -14   0    6.90    5.40
   9  14   0    6.40    2.50
 -10 -14   0    9.40    6.20
  10  14   0    3.40    3.30
 -11 -14   0   11.00    6.70
  11  14   0    7.50    4.40
  11  14   0    7.00    5.00
 -12 -14   0    6.30    6.50
  12  14   0    0.60    4.50
  12  14   0   11.90    5.90
  -4 -15   0   14.60    7.00
  -4 -15   0    2.10    4.60
  -5 -15   0    1.20    4.50
  -5 -15   0   -1.50    4.10
  -6 -15   0   11.90    5.80
  -6 -15   0    8.60    5.40
  -7 -15   0   33.20    7.20
  -8 -15   0   -2.10    4.80
  -9 -15   0   -8.30    4.70
 -10 -15   0    4.30    5.70
  10  15   0    8.20    4.40
  10  15  -1   -1.30    3.20
 -10 -15   1   -1.50    6.10
   9  15  -1    1.00    2.20
  -9 -15   1   -2.70    5.10
  -8 -15   1    6.40    6.20
  -7 -15   1   -2.90    4.60
  -6 -15   1   -0.50    5.50
  -5 -15   1    8.50    5.60
  -5 -15   1    5.80    5.00
  -4 -15   1   -4.70    4.40
  -4 -15   1   -0.80    4.50
  12  14  -1    7.80    6.40
 -12 -14   1   12.20    7.70
  11  14  -1    8.20    4.80
  11  14  -1   12.40    5.90
 -11 -14   1   25.20    7.90
  10  14  -1    0.10    4.60
  10  14  -1    4.10    3.60
 -10 -14   1    1.00    6.20
   9  14  -1   -8.40    7.20
   9  14  -1   -0.10    3.20
  -9 -14   1    2.80    5.40
   8  14  -1    1.50    2.30
  -8 -14   1    1.70    9.20
  -7 -14   1    2.20    5.00
  -6 -14   1    1.90    4.90
  -6 -14   1   14.30    5.60
  -5 -14   1   30.70    6.90
  -5 -14   1   11.70    5.40
  -4 -14   1    3.50    4.80
  -3 -14   1    2.30    6.40
  -3 -14   1   -0.90    4.00
  -2 -14   1    3.10    4.70
  -2 -14   1    3.30    4.00
  -1 -14   1   15.10    4.70
  -1 -14   1    7.20    6.80
  13  13  -1   -2.30    5.60
 -13 -13   1   11.50    8.00
  12  13  -1   21.10    7.10
 -12 -13   1   35.40    9.20
  11  13  -1   -3.70    3.90
  11  13  -1    2.50    5.30
 -11 -13   1   -5.70    5.50
  10  13  -1    7.60    6.00
  10  13  -1   11.00    4.30
 -10 -13   1   -3.80    5.40
   9  13  -1   -3.40    4.10
   9  13  -1    2.30    3.40
  -9 -13   1   -3.40    5.60
   8  13  -1    5.30    4.00
  -8 -13   1   16.30   10.20
  -8 -13   1    4.30    5.00
   7  13  -1    3.80    2.20
  -7 -13   1    0.20    4.50
  -7 -13   1    7.70    5.60
  -6 -13   1   59.49    8.70
  -5 -13   1   14.70    5.70
  -5 -13   1   18.00    5.60
  -4 -13   1    7.30    4.40
  -4 -13   1    2.00    4.00
  -3 -13   1   -1.40    3.60
  -3 -13   1    5.80    4.20
  -2 -13   1    7.20    4.30
  -2 -13   1    1.40    3.80
  -1 -13   1   -1.40    3.80
  -1 -13   1    2.30    3.40
   0 -13   1    6.90    3.80
   0 -13   1    3.80    3.50
   1 -13   1    2.40    3.70
   1 -13   1   -1.90    3.50
  13  12  -1    0.00    6.20
 -13 -12   1    4.40    6.70
  12  12  -1    2.60    8.30
 -12 -12   1    1.90    6.40
  11  12  -1    0.40    5.60
  11  12  -1   -6.80    4.40
 -11 -12   1    6.50    5.30
  10  12  -1    1.20    3.70
  10  12  -1    2.30    5.10
 -10 -12   1   -6.10    5.60
   9  12  -1   -1.50    4.70
   9  12  -1    0.40    3.80
  -9 -12   1   -0.60    5.00
   8  12  -1   18.40    4.40
   8  12  -1   24.90    5.80
  -8 -12   1   28.10    6.90
  -8 -12   1   37.90    7.90
   7  12  -1   99.49    9.50
  -7 -12   1  138.59   12.90
   6  12  -1   63.29    5.20
   6  12  -1   64.09    5.90
  -6 -12   1   54.99    8.30
  -6 -12   1   80.99   10.00
  -5 -12   1   68.89    9.10
  -5 -12   1   56.59    8.20
  -4 -12   1   89.59    9.20
  -4 -12   1   73.89    9.00
  -3 -12   1   -3.30    3.40
  -3 -12   1    3.60    4.00
  -2 -12   1   24.10    4.90
  -2 -12   1   21.70    5.10
  -1 -12   1    1.80    3.40
  -1 -12   1    4.40    3.80
   0 -12   1   19.80    4.30
   0 -12   1    8.30    4.10
   1 -12   1    5.20    3.20
   1 -12   1   -0.90    3.40
   2 -12   1   13.00    3.80
   2 -12   1    8.30    3.70
  14  11  -1   -1.30    6.40
 -14 -11   1   -7.80    6.20
  13  11  -1   -5.40    5.90
 -13 -11   1    1.10    6.70
 -12 -11   1   -4.80    5.90
  11  11  -1   -1.30    5.30
  11  11  -1    0.20    4.30
 -11 -11   1   -4.30    5.10
  10  11  -1   38.80    8.30
 -10 -11   1   33.90    8.30
   9  11  -1   12.90    4.50
   9  11  -1    3.00    5.40
  -9 -11   1    9.70    6.20
  -9 -11   1   15.10    6.20
   8  11  -1   25.10    4.60
   8  11  -1   22.90    5.70
  -8 -11   1   14.70    6.10
  -8 -11   1   21.00    6.30
   7  11  -1    0.20    2.70
  -7 -11   1   -5.90    3.90
  -7 -11   1   -5.60    3.80
   6  11  -1   -5.20    3.10
   6  11  -1    0.00    2.40
  -6 -11   1   -5.50    4.40
  -6 -11   1    5.20    4.90
   5  11  -1   22.90    3.40
   5  11  -1   16.90    2.50
  -5 -11   1   23.40    5.30
  -5 -11   1   19.10    6.00
  -4 -11   1    0.80    3.80
  -4 -11   1    5.80    4.00
  -3 -11   1   17.00    4.60
  -3 -11   1   13.60    4.60
  -2 -11   1  129.29   11.20
  -2 -11   1  138.39   10.70
  -1 -11   1  161.58   12.10
  -1 -11   1  141.89   11.30
   0 -11   1    1.40    3.00
   0 -11   1    1.00    3.30
   1 -11   1    4.20    3.00
   1 -11   1    2.40    3.20
   2 -11   1    3.60    3.40
   2 -11   1    3.40    3.20
   3 -11   1    2.00    3.40
   3 -11   1   -2.70    2.80
   4 -11   1    2.90    3.40
  14  10  -1   -6.00    6.60
 -14 -10   1   -0.90    6.60
  13  10  -1   32.80    9.20
 -13 -10   1   49.80   10.10
 -12 -10   1    4.40    6.30
  11  10  -1    9.40    6.50
  11  10  -1   10.70    5.30
 -11 -10   1    1.60    5.70
  10  10  -1   -2.70    4.40
  10  10  -1    2.60    5.40
 -10 -10   1   -3.00    5.10
 -10 -10   1   -3.50    6.20
   9  10  -1   11.30    4.60
   9  10  -1   10.80    5.80
  -9 -10   1    9.50    5.90
  -9 -10   1    9.50    5.40
   8  10  -1   16.30    5.60
   8  10  -1    7.10    4.30
  -8 -10   1   21.40    6.30
  -8 -10   1    6.80    5.00
   7  10  -1   53.69    7.00
   7  10  -1   59.89    6.50
  -7 -10   1   44.20    7.70
  -7 -10   1   47.80    7.90
   6  10  -1   34.40    5.60
  -6 -10   1   31.90    6.30
  -6 -10   1   44.50    6.80
   5  10  -1    2.00    2.00
   5  10  -1    3.20    2.80
  -5 -10   1    1.80    3.80
  -5 -10   1    1.50    3.80
   4  10  -1  105.99    7.00
   4  10  -1  102.69    6.80
  -4 -10   1  111.99    9.30
  -4 -10   1   94.49    9.30
  -3 -10   1   32.70    5.40
  -3 -10   1   28.40    4.90
  -2 -10   1   67.19    7.30
  -2 -10   1   66.39    6.70
  -1 -10   1   32.20    5.20
   0 -10   1  650.73   40.10
   0 -10   1  697.83   40.90
   1 -10   1    6.10    3.00
   1 -10   1    6.00    3.70
   2 -10   1    1.40    2.90
   2 -10   1   -6.00    2.50
   3 -10   1   24.90    4.70
   3 -10   1   33.00    5.30
   4 -10   1   12.50    4.10
   4 -10   1   16.50    4.40
   5 -10   1    0.40    3.20
  14   9  -1   51.99   10.30
 -14  -9   1   41.90    9.40
  13   9  -1   13.30    7.70
 -13  -9   1   15.40    7.70
 -12  -9   1   -3.80    5.80
  11   9  -1   14.60    5.90
  11   9  -1   11.30    6.90
 -11  -9   1    9.80    5.40
  10   9  -1    3.80    5.80
  10   9  -1    0.90    3.80
 -10  -9   1    3.40    5.30
 -10  -9   1   -1.60    4.80
   9   9  -1   58.29    8.30
  -9  -9   1   66.99   11.00
  -9  -9   1   55.69    8.90
   8   9  -1    2.40    4.20
   8   9  -1    0.60    3.60
  -8  -9   1    2.50    4.30
  -8  -9   1    3.60    4.50
   7   9  -1    7.00    4.00
   7   9  -1   13.90    3.60
  -7  -9   1   10.10    4.50
  -7  -9   1   10.60    4.50
   6   9  -1  105.99    8.20
   6   9  -1   91.09    9.00
  -6  -9   1   83.79    9.30
  -6  -9   1  112.69   10.20
   5   9  -1   -1.00    1.90
   5   9  -1   -0.20    3.00
  -5  -9   1   -1.80    3.50
  -5  -9   1   -0.60    3.20
   4   9  -1   88.39    6.40
   4   9  -1   93.99    7.40
  -4  -9   1   84.79    8.30
  -4  -9   1   87.09    8.40
   3   9  -1   18.70    2.10
  -3  -9   1   24.30    4.40
  -3  -9   1   23.40    4.60
  -2  -9   1   42.00    5.00
  -2  -9   1   34.90    6.00
  -1  -9   1  122.39    9.10
  -1  -9   1  117.49    9.50
   0  -9   1  499.45   31.60
   0  -9   1  530.05   30.90
   1  -9   1    8.80    4.10
   1  -9   1   11.20    3.30
   2  -9   1  225.48   15.30
   2  -9   1  235.68   15.70
   3  -9   1   -0.40    2.90
   3  -9   1    2.80    3.00
   4  -9   1    4.70    3.30
   4  -9   1   10.40    3.80
   5  -9   1   -0.40    3.20
   5  -9   1    2.80    3.60
   6  -9   1    0.60    3.40
   6  -9   1   -1.10    3.30
  14   8  -1    3.70    5.90
 -14  -8   1   15.60    7.40
  13   8  -1    5.80    6.80
 -13  -8   1   -7.10    5.70
 -12  -8   1  179.28   17.00
  11   8  -1   25.10    6.70
  11   8  -1   29.50    7.00
 -11  -8   1   31.70    7.80
  10   8  -1  118.99   13.50
  10   8  -1  148.29   13.80
 -10  -8   1  111.99   12.90
 -10  -8   1  111.89   12.20
   9   8  -1  177.38   16.80
   9   8  -1  233.68   17.00
  -9  -8   1  227.18   17.80
  -9  -8   1  251.27   18.00
   8   8  -1   76.59    8.60
   8   8  -1  105.69    9.90
  -8  -8   1   87.89    9.90
  -8  -8   1   87.19    9.60
   7   8  -1  168.88   13.90
   7   8  -1  176.68   13.10
  -7  -8   1  183.38   14.30
  -7  -8   1  171.78   13.70
   6   8  -1    9.70    3.20
   6   8  -1   10.20    4.10
  -6  -8   1    6.60    4.10
  -6  -8   1    6.50    4.00
   5   8  -1  177.88   12.10
   5   8  -1  186.38   12.90
  -5  -8   1  174.38   13.30
  -5  -8   1  169.38   13.20
   4   8  -1   38.40    4.90
   4   8  -1   40.20    4.20
  -4  -8   1   36.00    5.40
  -4  -8   1   41.40    5.80
   3   8  -1  105.69    7.50
   3   8  -1   98.59    6.90
  -3  -8   1   95.29    8.20
  -3  -8   1  126.79    9.20
  -2  -8   1   24.80    3.70
  -2  -8   1   18.40    4.00
  -1  -8   1   47.20    5.60
  -1  -8   1   49.10    4.90
   0  -8   1   90.09    7.60
   0  -8   1   90.49    7.00
   1  -8   1   21.30    3.90
   1  -8   1   28.50    3.80
   2  -8   1   22.80    3.80
   3  -8   1   59.79    6.50
   3  -8   1   52.59    6.20
   4  -8   1   55.49    6.60
   4  -8   1   49.30    6.30
   5  -8   1   -1.10    3.10
   5  -8   1    8.90    3.70
   6  -8   1   21.90    4.70
   6  -8   1   10.10    4.20
   7  -8   1   -9.50    3.00
   7  -8   1    0.90    3.50
 -15  -7   1   -2.70    6.20
  14   7  -1    3.60    6.80
 -14  -7   1    4.70    7.00
  13   7  -1   16.90    7.90
 -13  -7   1   18.70    7.60
  12   7  -1   48.10   10.70
 -12  -7   1   30.80    8.90
  11   7  -1  155.28   14.20
  11   7  -1  158.48   15.80
 -11  -7   1  175.68   15.70
  10   7  -1   25.30    7.50
  10   7  -1   47.80    8.60
 -10  -7   1   30.60    8.00
   9   7  -1    9.60    5.30
   9   7  -1   21.90    5.50
  -9  -7   1   16.20    5.50
  -9  -7   1   14.40    5.80
   8   7  -1  269.57   18.50
   8   7  -1  212.68   18.30
  -8  -7   1  284.67   19.40
  -8  -7   1  261.07   18.70
   7   7  -1    1.80    3.30
   7   7  -1    7.90    4.20
  -7  -7   1    4.40    3.50
  -7  -7   1   11.20    3.70
   6   7  -1  475.15   34.10
   6   7  -1  563.24   32.90
  -6  -7   1  524.35   33.50
  -6  -7   1  560.44   33.60
   5   7  -1   16.80    3.40
   5   7  -1   17.20    3.90
  -5  -7   1   15.60    4.30
   4   7  -1   29.20    3.60
   4   7  -1   25.50    4.00
  -4  -7   1   32.40    5.00
  -4  -7   1   25.90    4.70
   3   7  -1  189.38   11.40
   3   7  -1  168.18   11.80
  -3  -7   1  170.48   12.50
  -3  -7   1  192.68   12.50
   2   7  -1   70.79    5.40
   2   7  -1   76.09    5.10
  -2  -7   1   67.09    6.60
  -2  -7   1   73.99    6.00
  -1  -7   1  394.26   24.70
  -1  -7   1  411.56   24.20
   0  -7   1  754.02   44.30
   0  -7   1  768.22   44.80
   1  -7   1    8.80    2.80
   1  -7   1    8.30    2.40
   2  -7   1  142.59   10.30
   2  -7   1  150.08   10.20
   3  -7   1   51.89    5.50
   4  -7   1   23.70    4.60
   4  -7   1   22.70    4.30
   5  -7   1    3.90    3.40
   5  -7   1   -2.40    3.00
   6  -7   1   70.19    8.40
   6  -7   1   78.09    8.30
   7  -7   1    0.00    3.80
   8  -7   1    8.80    4.80
   8  -7   1   11.40    8.10
  14   6  -1   -5.20    4.60
 -14  -6   1   -1.70    5.70
  13   6  -1    2.90    6.40
 -13  -6   1    8.70    6.60
  12   6  -1   33.50   10.20
 -12  -6   1   52.29    9.20
  11   6  -1  220.88   18.60
 -11  -6   1  222.78   16.90
 -11  -6   1  177.48   17.20
  10   6  -1    3.80    5.40
  10   6  -1   -3.20    4.70
 -10  -6   1   -4.90    4.70
 -10  -6   1  -13.80    5.50
   9   6  -1   58.89    8.70
   9   6  -1   57.79    8.30
  -9  -6   1   59.99    8.40
  -9  -6   1   60.69    8.70
   8   6  -1   29.20    6.40
   8   6  -1   19.40    5.40
  -8  -6   1   31.10    6.20
  -8  -6   1   21.10    5.60
   7   6  -1   -0.10    3.30
   7   6  -1    6.90    3.10
  -7  -6   1   -0.60    3.40
  -7  -6   1    3.30    4.00
   6   6  -1   -1.10    2.80
   6   6  -1    2.10    3.80
  -6  -6   1    0.50    3.40
  -6  -6   1   -0.70    3.20
   5   6  -1   17.50    3.90
   5   6  -1   20.90    3.90
  -5  -6   1   15.70    4.00
  -5  -6   1   13.20    4.10
   4   6  -1   10.10    8.60
   4   6  -1    7.10    5.50
  -4  -6   1   16.60    7.40
  -4  -6   1    8.10    5.50
   3   6  -1  481.85   26.50
   3   6  -1  423.96   25.80
  -3  -6   1  431.36   26.60
  -3  -6   1  407.66   26.60
   2   6  -1   83.49    5.70
  -2  -6   1   71.69    6.10
  -2  -6   1   87.19    7.00
   1   6  -1  476.65   27.80
  -1  -6   1  499.15   28.40
  -1  -6   1  464.15   28.80
   0  -6   1  199.78   12.90
   0  -6   1  198.88   12.50
   1  -6   1  362.56   21.80
   1  -6   1  350.36   21.40
   2  -6   1   46.50    4.70
   2  -6   1   36.50    4.30
   3  -6   1  200.48   13.40
   3  -6   1  199.88   13.30
   4  -6   1    7.70    3.90
   4  -6   1   10.70    3.20
   5  -6   1    6.80    3.30
   6  -6   1   60.09    7.30
   7  -6   1   85.39    9.30
   8  -6   1   -1.60    3.80
  14   5  -1    8.60    7.30
 -14  -5   1    5.50    6.00
  13   5  -1    5.10    5.60
 -13  -5   1    9.30    6.70
  12   5  -1   10.50    6.80
 -12  -5   1    7.40    6.00
  11   5  -1  170.08   17.20
 -11  -5   1  221.58   16.70
 -11  -5   1  182.68   16.40
  10   5  -1   -3.90    4.90
 -10  -5   1   -5.60    4.20
 -10  -5   1  -10.00    4.60
   9   5  -1    9.90    4.70
   9   5  -1   13.80    4.60
  -9  -5   1   10.40    5.00
  -9  -5   1    7.60    4.80
   8   5  -1   13.40    4.80
   8   5  -1    3.20    4.20
  -8  -5   1    3.80    4.70
  -8  -5   1    7.00    4.70
   7   5  -1    6.70    4.40
   7   5  -1    9.80    4.30
  -7  -5   1    6.70    3.40
  -7  -5   1    9.10    4.50
   6   5  -1   89.69    8.30
   6   5  -1   77.09    8.40
  -6  -5   1   94.79    8.90
  -6  -5   1   84.39    8.00
   5   5  -1  363.46   23.80
   5   5  -1  416.06   24.20
  -5  -5   1  352.76   23.90
  -5  -5   1  387.26   24.50
   4   5  -1   44.50    4.80
   4   5  -1   44.80    5.30
  -4  -5   1   43.00    5.50
  -4  -5   1   51.49    5.70
   3   5  -1  509.05   30.90
   3   5  -1  520.25   31.30
  -3  -5   1  529.75   31.60
  -3  -5   1  543.45   31.60
   2   5  -1  459.55   26.60
   2   5  -1  458.85   27.10
  -2  -5   1  457.75   27.40
  -2  -5   1  447.16   27.10
   1   5  -1 1104.99   61.39
   1   5  -1 1058.09   61.09
  -1  -5   1 1067.39   61.39
  -1  -5   1 1051.09   61.79
   0   5  -1   86.69    5.60
   0   5  -1   89.99    5.50
   0  -5   1   80.89    6.40
   0  -5   1   84.29    6.00
   1  -5   1  816.52   45.60
   1  -5   1  758.02   45.80
   2  -5   1 1030.70   58.39
   2  -5   1  984.50   58.29
   3  -5   1  426.36   25.80
   4  -5   1   88.49    7.40
   5  -5   1   49.60    5.70
   6  -5   1   23.70    4.60
   7  -5   1   23.90    5.30
   9  -5   1   -0.50    4.20
  14   4  -1    2.40    6.40
 -14  -4   1    3.60    5.30
  13   4  -1   -5.70    6.10
 -13  -4   1    2.40    5.70
  12   4  -1   75.99   11.60
 -12  -4   1   73.99   10.00
 -12  -4   1   71.89   11.30
  11   4  -1  189.98   16.90
  11   4  -1  178.98   15.60
 -11  -4   1  185.48   15.60
 -11  -4   1  176.28   16.00
  10   4  -1  -12.40    4.50
  10   4  -1    4.10    5.50
 -10  -4   1  -10.20    4.10
 -10  -4   1   -6.10    4.10
   9   4  -1  159.58   13.30
   9   4  -1  140.09   12.70
  -9  -4   1  154.48   12.40
  -9  -4   1  124.69   11.90
   8   4  -1   59.89    8.50
   8   4  -1   68.99    8.40
  -8  -4   1   53.09    7.50
  -8  -4   1   63.89    8.10
   7   4  -1   14.80    4.80
   7   4  -1   10.90    4.30
  -7  -4   1   11.80    4.40
  -7  -4   1    7.90    4.30
   6   4  -1    2.70    3.20
   6   4  -1    2.60    3.50
  -6  -4   1    1.90    2.60
  -6  -4   1   -3.50    3.00
   5   4  -1  286.87   19.00
   5   4  -1  287.87   18.90
  -5  -4   1  295.67   19.10
  -5  -4   1  289.37   19.00
   4   4  -1  214.28   15.00
   4   4  -1  232.18   15.30
  -4  -4   1  232.88   15.30
  -4  -4   1  250.37   15.50
   3   4  -1 2332.67  124.69
   3   4  -1 2074.09  124.69
  -3  -4   1 2107.19  124.79
  -3  -4   1 2213.78  124.89
   2   4  -1  230.18   13.90
   2   4  -1  221.58   13.50
  -2  -4   1  229.18   14.00
  -2  -4   1  202.38   13.70
   1   4  -1 2402.16  138.69
   1   4  -1 2513.65  138.99
  -1  -4   1 2508.05  138.89
  -1  -4   1 2359.06  139.19
   0   4  -1  823.32   46.60
   0  -4   1  844.92   46.70
   0  -4   1  768.62   46.90
  -1   4  -1   63.59    4.70
  -1   4  -1   72.09    4.80
   1  -4   1   71.39    5.30
   1  -4   1   79.09    5.20
  -2   4  -1  387.86   21.70
  -2   4  -1  353.56   21.60
   2  -4   1  369.36   22.30
   2  -4   1  374.96   22.30
  -3   4  -1  314.07   18.10
  -3   4  -1  310.07   18.20
   3  -4   1  290.17   18.70
  -4   4  -1    9.00    2.20
  -4   4  -1    2.80    1.90
   4  -4   1    4.10    2.90
   4  -4   1    7.70    2.80
  -5   4  -1   93.89    6.70
   5  -4   1   85.19    7.70
   5  -4   1   85.99    9.30
  -6   4  -1  138.39    9.70
  -6   4  -1  142.99    9.90
   6  -4   1  139.59   11.60
   6  -4   1  142.49   10.90
  -7   4  -1   76.19    6.50
  -7   4  -1   59.19    6.00
   7  -4   1   56.69    7.40
   7  -4   1   62.99    8.30
  -8   4  -1   22.20    4.00
  -8   4  -1   28.40    4.10
   8  -4   1   34.30    6.30
   8  -4   1   37.60    6.30
  -9   4  -1   -2.60    2.40
  -9   4  -1   -0.70    2.60
   9  -4   1   -5.40    4.10
   9  -4   1   -0.80    4.60
 -10   4  -1   -0.70    2.90
 -10   4  -1    0.70    2.80
  10  -4   1   -0.70    4.50
  14   3  -1   19.50    8.90
 -14  -3   1   22.90    7.20
  13   3  -1   15.40    6.20
 -13  -3   1   28.00    7.00
  12   3  -1    5.80    6.40
 -12  -3   1   11.30    5.70
 -12  -3   1    0.50    5.00
  11   3  -1    6.80    5.30
  11   3  -1   -3.70    5.50
 -11  -3   1    0.20    4.80
 -11  -3   1    0.20    4.80
  10   3  -1   24.00    7.90
 -10  -3   1   28.80    6.80
 -10  -3   1   48.70    7.20
   9   3  -1   52.49    7.90
   9   3  -1   49.30    8.00
  -9  -3   1   40.80    6.90
  -9  -3   1   54.99    7.10
   8   3  -1   49.90    7.20
   8   3  -1   36.00    6.50
  -8  -3   1   49.60    7.30
  -8  -3   1   48.60    6.70
   7   3  -1  444.16   27.50
   7   3  -1  414.66   27.50
  -7  -3   1  418.06   27.10
  -7  -3   1  415.76   26.90
   6   3  -1  143.19   12.20
   6   3  -1  183.88   12.90
  -6  -3   1  151.68   12.20
  -6  -3   1  168.98   12.60
   5   3  -1  345.97   22.20
   5   3  -1  339.27   22.20
  -5  -3   1  369.06   22.40
  -5  -3   1  353.76   22.30
   4   3  -1 1557.44   93.79
   4   3  -1 1593.34   93.89
  -4  -3   1 1633.64   93.89
  -4  -3   1 1733.03   94.09
   3   3  -1 1078.39   60.39
   3   3  -1 1007.30   60.29
  -3  -3   1 1033.00   60.49
  -3  -3   1 1047.90   60.39
   2   3  -1    7.60    1.80
   2   3  -1    8.80    1.70
  -2  -3   1    9.70    2.00
  -2  -3   1    5.90    1.80
   1   3  -1 1714.53   98.19
   1   3  -1 1687.43   98.49
  -1  -3   1 1753.22   98.59
  -1  -3   1 1761.22   98.39
   0   3  -1   93.49    6.00
   0   3  -1   89.89    5.80
   0  -3   1   95.69    6.20
   0  -3   1   88.49    5.80
  -1   3  -1  271.77   16.30
  -1   3  -1  274.77   16.30
   1  -3   1  288.07   16.50
   1  -3   1  269.67   16.50
  -2   3  -1  725.23   42.80
  -2   3  -1  794.72   42.80
   2  -3   1  709.03   43.00
  -3   3  -1   26.80    3.10
  -3   3  -1   35.90    3.50
   3  -3   1   33.20    3.60
   3  -3   1   32.80    4.00
  -4   3  -1  459.75   26.50
  -4   3  -1  450.35   26.70
   4  -3   1  455.15   26.90
   4  -3   1  416.56   27.10
  -5   3  -1  940.91   54.19
  -5   3  -1  934.71   54.49
   5  -3   1  928.71   55.29
  -6   3  -1    1.30    2.60
  -6   3  -1    4.20    2.70
   6  -3   1    2.40    3.50
   6  -3   1   -2.90    2.90
  -7   3  -1  230.28   15.70
  -7   3  -1  230.28   15.20
   7  -3   1  211.98   16.70
   7  -3   1  251.47   16.80
  -8   3  -1   36.00    8.80
  -8   3  -1   45.70    5.50
   8  -3   1   47.30    7.00
   8  -3   1   38.60    7.20
  -9   3  -1   11.00    7.20
  -9   3  -1   11.20    4.00
   9  -3   1   -4.90    3.60
   9  -3   1    1.50    4.50
 -10   3  -1    5.10    4.90
 -10   3  -1    6.10    7.20
  10  -3   1    0.20    4.90
 -11   3  -1   -0.70    5.70
  11  -3   1    7.10    5.70
  13   2  -1   -1.30    6.20
 -13  -2   1   17.50    6.20
  12   2  -1   43.60    9.40
 -12  -2   1   45.80    8.00
 -12  -2   1   58.49    8.60
  11   2  -1  240.18   19.80
 -11  -2   1  245.08   18.00
 -11  -2   1  210.98   19.80
  10   2  -1   46.30    8.60
  10   2  -1   40.20    7.50
 -10  -2   1   35.20    7.30
 -10  -2   1   48.30    7.00
   9   2  -1   26.10    5.90
   9   2  -1   35.00    6.30
  -9  -2   1   32.00    6.00
  -9  -2   1   22.30    5.00
   8   2  -1   18.50    5.20
   8   2  -1   16.30    5.40
  -8  -2   1   21.50    5.30
  -8  -2   1   25.80    5.00
   7   2  -1   58.29    7.70
   7   2  -1   55.19    7.40
  -7  -2   1   59.89    7.00
  -7  -2   1   59.39    7.50
   6   2  -1  185.08   13.40
   6   2  -1  175.28   13.00
  -6  -2   1  177.38   12.70
   5   2  -1   19.80    3.60
   5   2  -1   22.80    4.00
  -5  -2   1   16.40    3.60
  -5  -2   1   16.30    3.50
   4   2  -1   18.90    3.20
   4   2  -1   15.30    3.10
  -4  -2   1   12.80    2.60
  -4  -2   1   11.90    2.50
   3   2  -1  140.19    9.30
   3   2  -1  137.19    9.30
  -3  -2   1  143.59    9.40
  -3  -2   1  127.99    9.30
   2   2  -1  481.05   28.30
   2   2  -1  482.95   28.30
  -2  -2   1  478.95   28.40
  -2  -2   1  485.55   28.40
   1   2  -1  257.77   15.10
   1   2  -1  250.57   14.90
  -1  -2   1  243.08   15.10
  -1  -2   1  256.47   15.00
   0   2  -1  105.59    6.50
   0   2  -1  100.49    6.30
   0  -2   1  105.09    6.30
   0  -2   1   96.89    6.50
  -1   2  -1 1268.27   72.69
  -1   2  -1 1271.47   72.59
   1  -2   1 1292.67   72.69
   1  -2   1 1268.77   72.69
  -2   2  -1  749.23   43.20
  -2   2  -1  736.13   43.00
   2  -2   1  800.62   43.40
   2  -2   1  707.33   43.10
  -3   2  -1  982.60   58.49
  -3   2  -1 1035.00   58.39
   3  -2   1  976.00   58.69
   3  -2   1 1067.59   58.59
  -4   2  -1  660.43   38.30
  -4   2  -1  632.04   37.90
   4  -2   1  653.23   38.20
   4  -2   1  651.93   38.60
  -5   2  -1   61.29    5.90
  -5   2  -1   84.69    6.80
   5  -2   1   81.69    6.50
   5  -2   1   65.79    6.90
  -6   2  -1  167.88   12.60
  -6   2  -1  185.78   12.30
   6  -2   1  179.88   12.90
   6  -2   1  187.28   13.70
  -7   2  -1    1.00    2.80
   7  -2   1   12.40    3.80
   7  -2   1    5.50    3.70
  -8   2  -1   -2.20    3.80
   8  -2   1   -1.60    3.70
   8  -2   1    3.40    4.00
  -9   2  -1   20.50    5.40
  -9   2  -1   16.70    4.30
   9  -2   1   27.30    9.90
   9  -2   1   14.20    5.60
 -10   2  -1    7.90    5.20
 -10   2  -1    5.10    4.00
  10  -2   1   17.80    6.40
  10  -2   1   22.20    6.00
 -11   2  -1   10.40    5.20
 -11   2  -1   17.70    5.00
  11  -2   1   14.90    6.40
 -12   2  -1    9.80    5.60
 -12   2  -1    1.30    4.40
  12  -2   1   12.00    6.40
  13   1  -1    7.70    6.30
 -13  -1   1    9.40    4.90
 -13  -1   1    8.90    6.50
  12   1  -1    0.20    5.40
 -12  -1   1  -12.60    4.70
 -12  -1   1    2.10    4.60
  11   1  -1   18.60    7.10
 -11  -1   1   19.40    6.00
 -11  -1   1   11.70    5.40
  10   1  -1   20.20    6.60
  10   1  -1   19.90    6.20
 -10  -1   1   19.60    5.40
 -10  -1   1   26.40    5.30
   9   1  -1    1.80    4.20
   9   1  -1   10.00    4.60
  -9  -1   1    7.10    3.90
  -9  -1   1    4.00    4.00
   8   1  -1  164.08   13.50
   8   1  -1  170.28   13.90
  -8  -1   1  155.18   13.00
  -8  -1   1  180.98   12.60
   7   1  -1  471.45   30.00
   7   1  -1  468.35   30.20
  -7  -1   1  487.05   29.70
  -7  -1   1  457.45   30.00
   6   1  -1   59.29    7.10
   6   1  -1   54.09    6.60
  -6  -1   1   55.19    6.10
  -6  -1   1   57.29    6.40
   5   1  -1  919.61   53.99
   5   1  -1  917.81   54.09
  -5  -1   1  917.71   53.89
  -5  -1   1  913.81   53.59
   4   1  -1   -0.50    1.20
   4   1  -1   -0.30    1.80
  -4  -1   1   -1.00    1.70
  -4  -1   1   -0.80    1.60
   3   1  -1  688.73   40.80
   3   1  -1  700.23   40.80
  -3  -1   1  705.23   40.80
  -3  -1   1  697.03   40.60
   2   1  -1 3057.69  175.08
   2   1  -1 2853.01  177.88
  -2  -1   1 2739.23  176.68
  -2  -1   1 2849.42  174.58
  -2  -1   1 2994.40  177.88
   1   1  -1  703.03   39.40
   1   1  -1  668.23   39.40
  -1  -1   1  693.73   39.40
  -1  -1   1  678.63   39.40
   0   1  -1   15.40    1.40
   0   1  -1   14.70    1.50
   0  -1   1   13.10    1.40
   0  -1   1   15.30    1.30
   1  -1   1 3356.16  197.08
   1  -1   1 3274.57  191.78
  -2   1  -1  987.50   56.59
  -2   1  -1  969.50   56.39
   2  -1   1  989.60   56.59
   2  -1   1  996.50   56.49
  -3   1  -1 1292.67   75.19
  -3   1  -1 1318.17   75.49
   3  -1   1 1278.17   75.49
   3  -1   1 1367.86   75.29
  -4   1  -1  182.58   12.10
  -4   1  -1  181.98   11.70
   4  -1   1  182.48   12.20
   4  -1   1  183.78   11.90
   5  -1   1  510.95   34.00
   5  -1   1  638.14   34.80
  -6   1  -1   -1.30    2.30
  -6   1  -1   -1.60    2.70
   6  -1   1   -2.10    2.20
  -7   1  -1  260.67   16.80
  -7   1  -1  254.37   17.40
   7  -1   1  254.67   17.60
   7  -1   1  250.47   17.90
  -8   1  -1   71.69    7.30
  -8   1  -1   65.59    7.10
   8  -1   1   55.59    7.80
   8  -1   1   60.39    7.70
  -9   1  -1  174.48   13.10
  -9   1  -1  131.49   11.70
   9  -1   1  133.69   13.10
   9  -1   1  153.28   13.10
 -10   1  -1  223.58   17.50
 -10   1  -1  222.28   16.70
  10  -1   1  231.18   18.90
  10  -1   1  246.58   18.50
 -11   1  -1    0.70    4.60
 -11   1  -1    4.90    4.40
 -12   1  -1   11.60    5.10
 -12   1  -1    1.20    5.80
  12  -1   1    1.60    5.70
  13   0  -1    2.70    6.50
 -13   0   1    6.50    4.60
  12   0  -1   -4.90    4.90
 -12   0   1    1.20    4.60
 -12   0   1   -3.30    5.30
  11   0  -1   95.19   12.40
 -11   0   1  103.49   10.10
 -11   0   1  103.99   10.90
  10   0  -1   -3.80    4.30
  10   0  -1    3.60    5.10
 -10   0   1   -2.10    4.20
 -10   0   1    1.80    3.90
   9   0  -1  134.39   12.90
   9   0  -1  116.09   12.80
  -9   0   1  154.38   11.30
  -9   0   1  159.68   12.80
   8   0  -1   57.39    8.20
   8   0  -1   59.99    7.90
  -8   0   1   57.29    6.40
  -8   0   1   61.09    7.50
   7   0  -1   71.19    8.50
   7   0  -1   76.49    8.00
  -7   0   1   76.29    7.90
  -7   0   1   78.49    7.30
   6   0  -1  173.98   12.90
   6   0  -1  173.48   13.20
  -6   0   1  186.48   12.40
  -6   0   1  186.58   12.90
   5   0  -1   22.60    3.90
   4   0  -1 1106.59   63.89
   4   0  -1 1100.39   63.69
  -4   0   1 1145.39   63.39
  -4   0   1 1045.20   63.59
   3   0  -1  211.48   13.00
   3   0  -1  203.78   13.10
  -3   0   1  204.88   13.00
  -3   0   1  209.18   12.80
   2   0  -1   61.29    4.50
   2   0  -1   64.29    4.60
  -2   0   1   62.59    4.50
  -2   0   1   63.59    4.40
   1   0  -1  183.18   10.70
   1   0  -1  169.08   10.70
  -1   0   1  186.78   10.70
  -1   0   1  179.18   10.60
  -2   0  -1   69.19    4.70
  -2   0  -1   72.29    4.90
   2   0   1   76.19    5.00
   2   0   1   63.39    4.70
  -3   0  -1  108.49    7.30
  -3   0  -1  110.19    7.50
   3   0   1  111.09    7.60
   3   0   1  112.79    7.40
  -4   0  -1 1158.48   65.79
  -4   0  -1 1090.89   65.29
   4   0   1 1193.98   65.69
   4   0   1 1100.29   65.79
  -5   0  -1  142.49    9.80
  -5   0  -1  122.29    9.00
   5   0   1  120.49    9.40
   5   0   1  133.99    9.40
  -6   0  -1  241.58   16.40
  -6   0  -1  229.18   15.60
   6   0   1  267.37   16.80
   6   0   1  236.38   16.20
  -7   0  -1    9.10    3.90
  -7   0  -1    6.50    3.70
   7   0   1   19.00    4.10
   7   0   1   14.20    4.10
  -8   0  -1   71.49    7.50
  -8   0  -1   74.09    8.60
   8   0   1   67.99    8.70
   8   0   1   73.69    8.00
  -9   0  -1    6.40    3.90
  -9   0  -1    3.30    3.70
   9   0   1    3.40    4.10
   9   0   1    9.10    4.60
 -10   0  -1   43.70    7.00
 -10   0  -1   41.60    6.50
  10   0   1   50.79    8.20
  10   0   1   41.50    7.80
 -11   0  -1  163.18   14.50
 -11   0  -1  171.58   14.20
  11   0   1  175.38   16.00
 -12   0  -1   10.60    6.80
 -12   0  -1    0.80    4.20
  12   0   1    0.90    6.00
 -13   0  -1   37.50    8.10
 -13   0  -1   33.30    6.80
  13   0   1   40.50    9.00
  12  -1  -1    4.10    5.50
 -12   1   1    7.20    5.30
 -12   1   1   -4.20    3.80
  11  -1  -1   18.20    6.40
 -11   1   1   20.90    5.80
 -11   1   1   22.10    5.00
  10  -1  -1    5.30    5.00
  10  -1  -1   16.90    6.00
 -10   1   1    6.00    3.90
 -10   1   1   20.40    5.60
   9  -1  -1   -5.20    3.60
   9  -1  -1    0.60    4.40
  -9   1   1   -7.20    3.10
  -9   1   1   -8.60    2.60
   8  -1  -1    1.50    3.90
   8  -1  -1    4.00    3.60
  -8   1   1    5.30    3.10
  -8   1   1   10.40    3.80
   7  -1  -1  104.69    9.90
   7  -1  -1   97.89    9.30
  -7   1   1   90.29    8.40
  -7   1   1   82.79    7.60
   6  -1  -1   11.50    3.40
   6  -1  -1    5.30    3.10
  -6   1   1    5.90    3.00
  -6   1   1    4.10    2.40
   5  -1  -1   54.69    5.40
   5  -1  -1   44.90    5.80
  -5   1   1   51.69    5.30
  -5   1   1   46.60    4.50
   4  -1  -1  170.18   12.40
   4  -1  -1  185.58   12.30
  -4   1   1  196.38   11.80
  -4   1   1  195.38   12.10
   3  -1  -1  617.24   36.60
   3  -1  -1  626.54   36.30
  -3   1   1  620.54   36.20
  -3   1   1  629.84   36.00
   2  -1  -1  839.32   48.50
   2  -1  -1  866.51   48.70
  -2   1   1  872.71   48.30
  -2   1   1  810.82   48.40
   1  -1  -1 2393.16  135.59
  -1   1   1 2221.28  134.89
   0  -1  -1  175.08   16.80
   0  -1  -1  150.78   12.20
   0  -1  -1  181.78   10.70
   0   1   1  156.08   11.10
   0   1   1  196.58   13.80
   0   1   1  201.18   18.70
  -1  -1  -1  928.91   72.09
  -2  -1  -1  126.19    8.20
  -2  -1  -1  134.49    8.10
   2   1   1  133.59    8.10
   2   1   1  124.29    8.10
  -3  -1  -1  267.57   16.80
  -3  -1  -1  290.77   17.20
   3   1   1  296.27   17.10
   3   1   1  266.57   16.90
  -4  -1  -1   82.89    6.60
  -4  -1  -1   80.69    6.20
   4   1   1   95.29    6.90
   4   1   1   89.49    6.60
  -5  -1  -1  249.38   15.30
  -5  -1  -1  235.48   15.60
   5   1   1  256.07   15.60
   5   1   1  208.98   15.40
  -6  -1  -1   82.99    7.60
   6   1   1  113.79    8.80
   6   1   1   80.59    8.80
  -7  -1  -1   39.00    9.30
  -7  -1  -1   66.99    7.60
   7   1   1   71.19    7.10
   7   1   1   53.09    7.20
  -8  -1  -1   13.50    3.70
  -8  -1  -1    7.00    3.90
   8   1   1    8.20    4.50
   8   1   1    9.00    4.10
  -9  -1  -1   16.30    4.30
  -9  -1  -1   18.70    4.90
   9   1   1   13.50    5.10
   9   1   1   23.20    5.20
 -10  -1  -1   80.49    9.90
 -10  -1  -1   68.49    8.40
  10   1   1   82.39   10.30
  10   1   1   82.19   10.40
 -11  -1  -1  215.98   16.50
 -11  -1  -1  194.18   17.20
  11   1   1  215.18   18.10
 -12  -1  -1   14.00    5.90
 -12  -1  -1   18.50    5.30
  12   1   1    3.30    6.00
 -13  -1  -1   11.30    5.30
  13   1   1   -2.20    6.10
  12  -2  -1    9.80    6.60
 -12   2   1    7.00    7.70
 -12   2   1    8.80    4.80
  11  -2  -1   24.90    7.30
 -11   2   1   16.60    7.00
 -11   2   1   21.00    5.60
  10  -2  -1   21.20    6.40
  10  -2  -1   21.10    6.40
 -10   2   1   33.60    6.60
 -10   2   1   26.00    4.60
   9  -2  -1   49.70    8.30
   9  -2  -1   67.09    9.40
  -9   2   1   60.89    6.60
   8  -2  -1    8.30    4.50
   8  -2  -1   13.90    5.00
  -8   2   1   11.60    3.40
   7  -2  -1   87.69    8.50
   7  -2  -1   88.19    8.50
  -7   2   1   70.39    6.50
  -7   2   1   74.09    7.00
   6  -2  -1   17.00    4.00
  -6   2   1   10.90    3.10
  -6   2   1   11.90    2.70
   5  -2  -1  172.28   12.10
   5  -2  -1  199.18   12.90
  -5   2   1  160.38   11.10
  -5   2   1  178.68   11.60
   4  -2  -1  399.36   23.40
   4  -2  -1  364.06   22.90
  -4   2   1  359.26   22.30
  -4   2   1  399.76   22.60
   3  -2  -1 3273.67  190.18
   3  -2  -1 3476.15  190.48
  -3   2   1 3264.37  189.78
  -3   2   1 3396.76  189.68
   2  -2  -1 1774.62   99.29
   2  -2  -1 1717.03   99.09
   1  -2  -1 6361.86  378.26
  -1   2   1 6885.11  378.76
  -1  -2  -1 2964.50  163.28
  -1  -2  -1 2526.05  174.58
   1   2   1 2812.82  163.48
   1   2   1 2967.90  163.28
   1   2   1 2648.03  175.48
  -2  -2  -1  627.94   36.30
  -2  -2  -1  600.14   36.20
   2   2   1  654.63   36.20
   2   2   1  631.84   36.30
  -3  -2  -1 4130.29  256.17
  -3  -2  -1 4469.25  267.07
   3   2   1 4228.08  267.17
   3   2   1 4303.97  256.87
  -4  -2  -1 1078.09   62.99
  -4  -2  -1 1058.49   63.19
   4   2   1 1101.79   63.19
   4   2   1 1123.89   63.09
  -5  -2  -1  243.38   15.10
  -5  -2  -1  208.58   15.20
   5   2   1  241.38   15.40
   5   2   1  233.28   15.20
  -6  -2  -1  794.82   47.80
  -6  -2  -1  763.02   48.40
   6   2   1  873.01   48.60
  -7  -2  -1  229.18   15.60
  -7  -2  -1  207.98   14.80
   7   2   1  208.08   15.20
   7   2   1  217.98   15.60
  -8  -2  -1    1.60    3.30
  -8  -2  -1    0.10    3.30
   8   2   1    2.60    4.00
   8   2   1    1.70    3.30
  -9  -2  -1   -1.90    3.30
  -9  -2  -1    3.50    3.70
   9   2   1    1.70    3.60
   9   2   1   -0.60    3.70
 -10  -2  -1   -3.60    5.10
 -10  -2  -1   12.60    4.90
  10   2   1    1.30    3.80
 -11  -2  -1   58.69    8.10
  11   2   1   62.69    9.70
  11   2   1   44.70    8.00
 -12  -2  -1   47.10    8.50
 -12  -2  -1   58.19    8.50
  12   2   1   61.09   10.10
 -13  -2  -1    3.90    5.80
  13   2   1   10.00    6.90
 -14  -2  -1   12.20    5.60
  14   2   1    8.10    7.10
  11  -3  -1   11.20    6.10
  10  -3  -1   18.00    6.60
 -10   3   1    5.70    2.60
 -10   3   1    7.60    2.70
   9  -3  -1   24.10    7.90
   9  -3  -1   15.80    5.40
  -9   3   1   13.10    2.90
  -9   3   1   20.90    3.60
   8  -3  -1   -0.70    4.10
   8  -3  -1    9.40    4.80
  -8   3   1    2.10    2.50
  -8   3   1    5.30    2.30
   7  -3  -1  386.76   23.50
   7  -3  -1  334.97   23.30
  -7   3   1  331.57   21.10
  -7   3   1  347.77   20.90
   6  -3  -1  109.89    9.30
   6  -3  -1  108.39   10.60
  -6   3   1  105.59    7.50
  -6   3   1  112.59    7.40
   5  -3  -1   27.60    4.00
   5  -3  -1   22.30    4.20
  -5   3   1   19.90    2.20
  -5   3   1   19.40    2.30
   4  -3  -1   89.29    6.60
   4  -3  -1   80.39    7.00
   3  -3  -1    3.00    1.60
   3  -3  -1    4.00    1.80
   2  -3  -1  266.97   16.10
   2  -3  -1  280.67   16.30
   1  -3  -1   44.90    7.10
   1  -3  -1   38.10    5.40
   1  -3  -1   48.70    8.80
  -1   3   1   41.70    5.00
  -1   3   1   35.80    6.60
  -1   3   1   44.10    4.30
   0  -3  -1 1057.69   63.69
   0  -3  -1 1024.20   61.69
   0  -3  -1 1132.59   71.29
  -1  -3  -1 2178.68  138.39
  -1  -3  -1 2465.95  134.99
  -1  -3  -1 2189.98  157.38
  -1  -3  -1 2191.78  142.69
  -1  -3  -1 2378.36  134.99
   1   3   1 2604.74  143.09
   1   3   1 2372.16  134.99
   1   3   1 2449.45  139.09
  -2  -3  -1    4.60    1.20
  -2  -3  -1    1.20    0.90
   2   3   1    2.20    1.00
  -3  -3  -1 1316.27   75.99
  -3  -3  -1 1350.06   76.09
   3   3   1 1307.27   75.79
   3   3   1 1324.07   75.89
  -4  -3  -1  787.82   47.30
  -4  -3  -1  811.12   47.20
   4   3   1  828.22   47.20
   4   3   1  800.02   47.20
  -5  -3  -1   83.59    6.80
  -5  -3  -1   78.19    6.90
   5   3   1   73.29    6.70
   5   3   1   78.79    6.90
  -6  -3  -1  502.65   29.50
  -6  -3  -1  428.46   30.90
   6   3   1  455.75   30.50
   6   3   1  515.75   29.90
  -7  -3  -1  120.19   10.00
  -7  -3  -1  127.79   10.10
   7   3   1  118.59   10.10
   7   3   1  123.09   10.60
  -8  -3  -1  222.08   15.20
  -8  -3  -1  221.98   15.90
   8   3   1  192.78   15.20
   8   3   1  207.98   15.60
  -9  -3  -1    1.00    3.80
  -9  -3  -1   -5.30    3.20
   9   3   1    1.50    2.70
   9   3   1   -0.70    4.10
 -10  -3  -1    8.70    5.00
 -10  -3  -1    9.40    4.60
  10   3   1   12.40    5.10
  10   3   1   16.00    5.50
 -11  -3  -1    6.70    5.00
 -11  -3  -1    1.20    4.50
  11   3   1    3.20    4.80
  11   3   1   -0.50    5.10
 -12  -3  -1   -2.50    5.10
 -12  -3  -1   11.60    5.80
  12   3   1    2.90    6.10
 -13  -3  -1    4.90    6.40
  13   3   1   -2.30    5.50
 -14  -3  -1    4.40    5.40
  14   3   1    7.50    6.70
   9  -4  -1   31.50    6.70
   9  -4  -1   14.10    5.40
   8  -4  -1   16.50    5.40
   8  -4  -1    5.70    4.80
   7  -4  -1   27.60    5.20
   7  -4  -1   22.10    5.50
   6  -4  -1   69.89    7.50
   6  -4  -1   82.49    7.80
   5  -4  -1   14.80    4.00
   5  -4  -1   15.60    3.40
   4  -4  -1   78.09    6.30
   4  -4  -1   75.99    6.80
   3  -4  -1  191.28   12.00
   3  -4  -1  190.18   12.40
   2  -4  -1   70.29    4.90
   2  -4  -1   59.29    4.50
   1  -4  -1  294.97   16.90
   1  -4  -1  294.17   16.90
   0  -4  -1  106.29   17.20
   0  -4  -1  114.19    9.10
   0  -4  -1  110.19   10.80
   0   4   1  118.39    8.10
   0   4   1  114.69    7.60
  -1  -4  -1  964.60   53.59
  -1  -4  -1  927.11   53.59
  -2  -4  -1  105.89    7.50
  -2  -4  -1  118.69    7.50
   2   4   1  119.79    6.90
   2   4   1  123.29    7.00
  -3  -4  -1 1538.65   90.89
  -3  -4  -1 1640.74   90.89
   3   4   1 1539.35   90.49
   3   4   1 1629.24   90.59
  -4  -4  -1 1186.78   69.39
  -4  -4  -1 1203.58   69.29
   4   4   1 1188.48   69.09
   4   4   1 1209.88   69.19
  -5  -4  -1  876.11   54.09
  -5  -4  -1  952.50   54.09
   5   4   1  922.81   53.99
   5   4   1  925.51   53.99
  -6  -4  -1  928.21   52.69
   6   4   1  911.81   52.69
   6   4   1  822.72   52.39
  -7  -4  -1   39.70    5.90
  -7  -4  -1   39.40    5.90
   7   4   1   40.70    6.10
   7   4   1   49.99    6.50
  -8  -4  -1   27.00    5.60
  -8  -4  -1   36.00    6.30
   8   4   1   35.00    6.20
   8   4   1   45.80    6.20
  -9  -4  -1    7.10    4.30
  -9  -4  -1   -1.10    4.10
   9   4   1   18.20    5.50
   9   4   1   15.70    5.10
 -10  -4  -1   70.59    8.40
 -10  -4  -1   54.49    8.50
  10   4   1   64.29    8.30
  10   4   1   46.30    7.80
 -11  -4  -1    3.30    5.00
 -11  -4  -1   -1.30    4.60
  11   4   1   -3.60    5.10
 -12  -4  -1    0.90    4.70
 -12  -4  -1    5.00    5.10
  12   4   1   -4.60    5.60
 -13  -4  -1   21.90    8.60
  13   4   1   22.00    7.60
 -14  -4  -1   19.10    6.80
  14   4   1    9.20    7.70
  10  -5  -1   26.40    7.00
   9  -5  -1   -7.60    3.60
   9  -5  -1   -0.20    4.70
   8  -5  -1   -1.20    4.10
   8  -5  -1    4.90    4.00
   7  -5  -1   54.69    7.30
   7  -5  -1   46.00    7.20
   6  -5  -1   34.10    5.80
   6  -5  -1   19.20    4.60
   5  -5  -1    7.20    3.30
   4  -5  -1   17.90    3.10
   4  -5  -1   20.20    3.60
   3  -5  -1   47.30    4.30
   3  -5  -1   49.50    4.80
   2  -5  -1  226.08   13.80
   2  -5  -1  222.88   13.60
   1  -5  -1    1.00    3.00
   1  -5  -1    3.70    5.20
   1  -5  -1    5.60    7.60
   1  -5  -1    6.60   11.10
   1  -5  -1    1.60    2.90
  -1   5   1    3.10    2.40
  -1   5   1   11.60    5.50
  -1   5   1    2.80    2.50
   0  -5  -1    9.20    1.00
   0  -5  -1    7.70    0.90
  -1  -5  -1 1295.47   70.39
  -1  -5  -1 1185.58   70.49
  -2  -5  -1  456.55   25.10
  -2  -5  -1  402.76   25.20
  -3  -5  -1  136.19    9.30
  -3  -5  -1  139.09    9.30
   3   5   1  131.69    8.70
   3   5   1  144.79    8.60
  -4  -5  -1   10.30    3.00
  -4  -5  -1   13.50    2.90
   4   5   1   15.20    2.60
   4   5   1   15.30    2.90
  -5  -5  -1  205.28   13.40
  -5  -5  -1  192.68   13.10
   5   5   1  174.38   12.80
   5   5   1  193.68   13.00
  -6  -5  -1   14.20    5.30
  -6  -5  -1   18.70    3.90
   6   5   1   31.80    4.70
  -7  -5  -1   24.30    5.20
  -7  -5  -1   27.10    5.40
   7   5   1   21.40    4.80
   7   5   1   24.10    5.10
  -8  -5  -1    0.20    2.60
  -8  -5  -1    7.60    4.10
   8   5   1    4.30    3.80
   8   5   1    6.90    4.00
  -9  -5  -1   23.90    5.80
  -9  -5  -1   26.10    6.10
   9   5   1   31.10    6.30
   9   5   1   29.70    6.40
 -10  -5  -1    0.20    2.90
 -10  -5  -1    0.50    4.40
  10   5   1    1.90    4.40
  10   5   1   10.50    5.00
 -11  -5  -1   83.59   11.30
 -11  -5  -1  112.79   11.10
  11   5   1   81.49   11.20
 -12  -5  -1    4.00    5.50
  12   5   1   -1.90    5.30
 -13  -5  -1   15.60    6.50
  13   5   1   28.30    8.00
 -14  -5  -1   11.40    6.50
  14   5   1    3.50    7.00
 -15  -5  -1    4.70    6.30
  15   5   1    3.20    7.10
   9  -6  -1    5.70    5.20
   8  -6  -1   -6.10    4.60
   8  -6  -1    6.60    4.80
   7  -6  -1   12.10    4.20
   7  -6  -1    5.90    4.20
   6  -6  -1   79.99    8.80
   6  -6  -1   99.69    9.00
   5  -6  -1   60.39    6.50
   4  -6  -1  110.99    8.70
   4  -6  -1  108.39    8.20
   3  -6  -1   41.10    4.10
   3  -6  -1   35.90    4.30
   2  -6  -1   38.50    3.80
   2  -6  -1   39.70    3.60
   1  -6  -1   23.90    2.50
   1  -6  -1   23.90    2.50
   0  -6  -1   72.69    4.90
  -1  -6  -1   44.00    3.20
  -2  -6  -1  286.37   17.60
  -2  -6  -1  295.27   17.30
  -3  -6  -1   38.40    4.20
  -3  -6  -1   30.30    3.70
   3   6   1   26.90    2.20
  -4  -6  -1    1.30    2.20
   4   6   1    4.30    1.90
  -5  -6  -1   29.90   25.00
   5   6   1   29.30   28.00
  -6  -6  -1  126.49    9.90
  -6  -6  -1  105.29    9.60
   6   6   1  105.69    9.10
   6   6   1  116.49    9.30
  -7  -6  -1   -2.90    2.20
  -7  -6  -1    0.70    3.10
   7   6   1    2.20    3.20
   7   6   1    1.40    3.40
  -8  -6  -1  121.09    9.60
  -8  -6  -1   92.99    9.20
   8   6   1   84.09    9.40
   8   6   1  108.19    9.70
  -9  -6  -1    1.50    4.10
  -9  -6  -1   -6.00    2.30
   9   6   1    3.40    3.10
   9   6   1   -3.90    4.30
 -10  -6  -1   65.29    9.30
 -10  -6  -1   59.19    8.40
  10   6   1   69.09    8.90
  10   6   1   61.39    8.70
 -11  -6  -1   26.30    6.40
 -11  -6  -1   20.80    7.70
  11   6   1   33.00    7.40
  11   6   1   39.80    8.20
 -12  -6  -1    4.60    4.40
  12   6   1    2.60    5.80
 -13  -6  -1    5.70    4.90
  13   6   1    6.30    5.30
 -14  -6  -1   23.90    7.30
  14   6   1   17.30    7.90
 -15  -6  -1    8.40    6.60
  15   6   1   -3.40    6.30
   8  -7  -1    5.30    4.40
   7  -7  -1   44.20    7.00
   7  -7  -1   48.30    7.30
   6  -7  -1   34.00    5.70
   6  -7  -1   32.60    5.70
   5  -7  -1  250.47   16.20
   5  -7  -1  219.78   16.20
   4  -7  -1    2.10    2.60
   4  -7  -1    9.30    3.40
   3  -7  -1   -1.00    1.80
   3  -7  -1    3.00    2.30
   2  -7  -1   51.39    4.50
   1  -7  -1  319.17   19.10
   0  -7  -1  298.27   18.20
   0  -7  -1  310.87   18.00
  -1  -7  -1    3.00    1.20
  -1  -7  -1    1.00    1.50
  -2  -7  -1  638.54   36.00
  -2  -7  -1  600.14   36.30
  -3  -7  -1 1152.48   66.59
  -3  -7  -1 1152.78   66.79
  -4  -7  -1  118.99    9.20
  -4  -7  -1  115.09    9.10
   4   7   1  127.19    7.90
  -5  -7  -1    8.00    3.30
  -5  -7  -1    6.50    3.30
   5   7   1   11.30    2.70
   5   7   1   12.30    2.90
  -6  -7  -1   24.10    4.80
   6   7   1   22.80    4.10
   6   7   1   12.70    3.80
  -7  -7  -1    5.20    3.50
  -7  -7  -1    3.30    3.50
   7   7   1    1.80    2.90
   7   7   1    0.60    3.20
  -8  -7  -1   -2.00    3.30
  -8  -7  -1    8.30    4.30
   8   7   1    4.40    3.50
   8   7   1    8.10    3.70
  -9  -7  -1   45.00    7.40
  -9  -7  -1   47.80    7.00
   9   7   1   34.20    6.10
   9   7   1   42.50    6.90
 -10  -7  -1   21.90    6.40
  10   7   1   33.30    6.70
  10   7   1   39.80    7.30
 -11  -7  -1   13.70    6.30
  11   7   1    9.40    5.50
  11   7   1   -6.30    5.30
 -12  -7  -1    3.30    5.60
  12   7   1   -6.10    4.90
 -13  -7  -1   20.70    7.00
  13   7   1   22.10    6.50
 -14  -7  -1    3.80    6.10
  14   7   1    7.50    7.00
 -15  -7  -1    3.00    6.70
  15   7   1    7.90    7.30
   6  -8  -1    7.40    3.80
   5  -8  -1   23.60    4.60
   4  -8  -1   40.20    5.10
   3  -8  -1    7.80    2.80
   2  -8  -1   31.40    3.90
   2  -8  -1   32.00    3.90
   1  -8  -1  274.07   16.80
   1  -8  -1  271.27   16.60
   0  -8  -1   16.40    2.30
   0  -8  -1   14.90    2.60
  -1  -8  -1  136.39    9.60
  -1  -8  -1  152.38    9.20
  -2  -8  -1   12.70    2.60
  -2  -8  -1    9.60    2.20
  -3  -8  -1  447.56   27.00
  -3  -8  -1  450.45   27.20
  -4  -8  -1 1308.07   74.69
  -4  -8  -1 1257.27   74.49
  -5  -8  -1   84.19    7.90
  -5  -8  -1   98.89    8.20
   5   8   1   81.79    6.60
   5   8   1   82.89    6.30
  -6  -8  -1   74.29    8.20
  -6  -8  -1   83.29    8.20
   6   8   1   77.79    6.90
   6   8   1   85.69    7.30
  -7  -8  -1   96.39    9.30
  -7  -8  -1   76.69    8.90
   7   8   1   95.89    8.40
   7   8   1  101.59    8.40
  -8  -8  -1   10.40    3.90
  -8  -8  -1   14.30    4.80
   8   8   1    9.80    4.10
   8   8   1    7.30    4.30
  -9  -8  -1   -6.20    3.50
  -9  -8  -1    2.20    4.20
   9   8   1   -2.00    3.30
   9   8   1    6.70    4.20
 -10  -8  -1  106.49   11.00
 -10  -8  -1  113.59   11.60
  10   8   1   95.99   11.50
  10   8   1   89.89   11.00
 -11  -8  -1    8.50    5.60
 -11  -8  -1    1.20    5.50
  11   8   1   -9.10    4.70
  11   8   1    2.50    4.80
  12   8   1   13.90    6.70
 -13  -8  -1   14.80    6.80
  13   8   1   11.60    6.70
 -14  -8  -1    3.20    6.40
  14   8   1   12.20    7.30
 -15  -8  -1    2.60    6.40
  15   8   1    8.30    6.90
   6  -9  -1   -0.60    3.30
   6  -9  -1    0.50    3.50
   5  -9  -1    9.70    3.90
   5  -9  -1   10.00    3.70
   4  -9  -1    6.20    3.20
   4  -9  -1    9.50    3.30
   3  -9  -1    7.50    3.00
   3  -9  -1    3.90    4.10
   2  -9  -1   49.70    5.40
   2  -9  -1   58.49    5.60
   1  -9  -1  165.18   10.60
   1  -9  -1  154.98   10.90
   0  -9  -1  232.88   14.30
   0  -9  -1  228.48   14.70
  -1  -9  -1    1.40    1.70
  -1  -9  -1   -2.10    1.80
  -2  -9  -1   -1.60    1.70
  -2  -9  -1    0.10    2.10
  -3  -9  -1  261.97   16.70
  -3  -9  -1  260.07   17.00
  -4  -9  -1   57.19    6.10
  -4  -9  -1   57.39    6.30
  -5  -9  -1  264.67   19.00
  -5  -9  -1  299.17   19.60
   5   9   1  295.37   17.00
  -6  -9  -1   -3.40    3.20
  -6  -9  -1   -1.70    3.50
   6   9   1   -2.90    2.50
   6   9   1   -2.60    1.90
  -7  -9  -1  210.08   16.10
  -7  -9  -1  191.88   15.70
   7   9   1  237.58   15.00
  -8  -9  -1  297.97   20.90
  -8  -9  -1  279.77   20.50
   8   9   1  285.27   19.50
   8   9   1  305.47   19.80
  -9  -9  -1  -10.40    3.70
  -9  -9  -1    9.60    4.80
   9   9   1   -1.30    4.20
   9   9   1   -4.90    3.30
 -10  -9  -1   19.30    6.70
 -10  -9  -1   13.90    6.40
  10   9   1   10.70    6.30
  10   9   1   16.80    5.90
 -11  -9  -1   27.70    7.20
 -11  -9  -1    4.10    6.10
  11   9   1   32.40    7.60
  11   9   1   18.20    5.90
 -12  -9  -1   46.80    8.20
  12   9   1   53.69    9.30
 -13  -9  -1    2.20    5.80
  13   9   1    5.20    5.90
 -14  -9  -1   10.70    7.30
  14   9   1    6.00    7.10
 -15  -9  -1    7.10    7.00
  15   9   1    4.50    7.10
   5 -10  -1   37.70    5.80
   5 -10  -1   39.70    5.80
   4 -10  -1   -0.60    2.90
   4 -10  -1    1.60    3.00
   3 -10  -1    6.10    3.20
   3 -10  -1    0.00    2.60
   2 -10  -1   14.00    3.30
   2 -10  -1   13.50    3.30
   1 -10  -1   11.70    2.90
   1 -10  -1   10.30    3.00
   0 -10  -1  104.59    8.50
   0 -10  -1  114.69    8.00
  -1 -10  -1   23.10    3.30
  -1 -10  -1   29.50    4.20
  -2 -10  -1    0.20    2.50
  -2 -10  -1    2.40    2.20
  -3 -10  -1  163.48   11.70
  -3 -10  -1  158.78   11.30
  -4 -10  -1   12.00    3.50
  -4 -10  -1   15.20    4.40
  -5 -10  -1  322.47   21.70
  -5 -10  -1  334.17   21.80
  -6 -10  -1   66.69    7.60
  -6 -10  -1   72.49    8.00
   6  10   1   70.09    5.30
  -7 -10  -1   36.80    6.20
  -7 -10  -1   39.80    6.40
   7  10   1   31.50    4.10
   7  10   1   29.20    4.60
  -8 -10  -1   59.59    8.70
  -8 -10  -1   53.59    8.40
   8  10   1   60.69    7.20
   8  10   1   72.99    7.20
  -9 -10  -1    1.80    5.10
  -9 -10  -1   -3.80    4.10
   9  10   1   -0.20    4.10
   9  10   1    0.00    3.60
 -10 -10  -1   -9.80    4.10
 -10 -10  -1   -4.90    4.60
  10  10   1    5.10    5.30
  10  10   1   -2.50    3.70
 -11 -10  -1   47.80    8.90
  11  10   1   47.60    8.30
  11  10   1   40.00    7.50
 -12 -10  -1   10.70    6.50
  12  10   1   -2.90    5.10
  12  10   1    6.00    5.80
 -13 -10  -1    5.40    6.10
  13  10   1   -5.40    5.60
 -14 -10  -1   49.30    9.50
  14  10   1   19.20    7.90
 -15 -10  -1   -2.50    6.40
  15  10   1    9.60    7.40
   4 -11  -1    6.40    3.50
   4 -11  -1    6.50    3.40
   3 -11  -1   12.30    3.40
   3 -11  -1    2.00    2.70
   2 -11  -1    0.30    2.70
   2 -11  -1    8.50    3.00
   1 -11  -1    3.80    2.70
   1 -11  -1    9.00    4.90
   0 -11  -1  155.48   11.30
   0 -11  -1  154.68   10.80
  -1 -11  -1   50.79    5.30
  -1 -11  -1   51.69    6.00
  -2 -11  -1   78.59    7.60
  -2 -11  -1   79.89    6.90
  -3 -11  -1   -2.40    2.90
  -3 -11  -1  -14.00    4.80
  -4 -11  -1   14.90    4.30
  -5 -11  -1   19.20    4.90
  -5 -11  -1   31.00    5.80
  -6 -11  -1  141.69   12.00
  -6 -11  -1  134.89   12.00
  -7 -11  -1   -4.10    3.70
  -7 -11  -1   -5.30    4.00
   7  11   1   -1.90    2.00
  -8 -11  -1  166.68   15.10
  -8 -11  -1  172.48   15.30
   8  11   1  184.78   12.90
   8  11   1  167.68   12.20
  -9 -11  -1   31.40    7.00
  -9 -11  -1   21.80    6.40
   9  11   1   24.90    4.90
   9  11   1   21.60    5.40
 -10 -11  -1   24.80    7.20
 -10 -11  -1   17.50    6.40
  10  11   1   21.30    5.60
  10  11   1   17.80    5.20
  11  11   1   40.60    8.00
 -12 -11  -1   29.90    7.80
  12  11   1   14.00    5.40
  12  11   1   32.30    7.70
 -13 -11  -1    4.80    6.40
  13  11   1   16.10    7.70
 -14 -11  -1   -3.10    5.70
  14  11   1    1.20    5.70
   2 -12  -1   -4.20    2.70
   2 -12  -1   -2.30    2.50
   1 -12  -1    4.10    2.90
   1 -12  -1   -0.30    2.40
   0 -12  -1   34.70    5.00
  -1 -12  -1   10.20    4.20
  -2 -12  -1   10.00    3.80
  -3 -12  -1    5.80    3.40
  -3 -12  -1    0.20    3.00
  -4 -12  -1   68.79    8.10
  -4 -12  -1   75.09    8.10
  -5 -12  -1  223.18   16.20
  -5 -12  -1  213.18   16.20
  -6 -12  -1   83.49    9.10
  -6 -12  -1   97.09   10.00
  -7 -12  -1    6.50    4.90
  -7 -12  -1    5.10    4.30
  -8 -12  -1   36.60    7.10
  -8 -12  -1   33.10    7.10
   8  12   1   25.90    3.70
  -9 -12  -1   92.99   11.70
  -9 -12  -1   72.89   10.90
   9  12   1  111.49    9.70
 -10 -12  -1   27.50    7.30
  10  12   1   24.90    6.10
  10  12   1   26.00    5.30
 -11 -12  -1   -0.70    5.00
  11  12   1    0.20    4.10
  11  12   1   -4.40    4.20
 -12 -12  -1    5.40    6.10
  12  12   1   -0.30    4.80
  12  12   1    4.40    5.90
 -13 -12  -1   39.20    8.80
 -14 -12  -1   13.90    7.30
  14  12   1   13.10    6.70
   1 -13  -1    1.00    2.70
   1 -13  -1    4.10    3.30
   0 -13  -1    1.40    2.60
   0 -13  -1    5.70    3.30
  -1 -13  -1   24.00    4.30
  -1 -13  -1   32.20    5.10
  -2 -13  -1   13.80    4.10
  -2 -13  -1   27.60    5.00
  -3 -13  -1    1.50    3.50
  -3 -13  -1   12.40    4.30
  -4 -13  -1   23.10    5.00
  -4 -13  -1    7.60    4.20
  -5 -13  -1   24.70    5.40
  -5 -13  -1   23.40    5.60
  -6 -13  -1   61.59    8.40
  -6 -13  -1   69.09    9.00
  -7 -13  -1   -0.40    4.00
  -7 -13  -1   -1.30    3.50
  -8 -13  -1   -3.80    4.10
  -8 -13  -1    3.40    4.50
  -9 -13  -1   22.30    7.10
  -9 -13  -1   20.30    7.00
 -10 -13  -1   -0.10    8.50
  10  13   1   -4.00    3.10
 -11 -13  -1    0.50    5.50
  11  13   1    6.30    4.50
  11  13   1   11.60    5.30
 -12 -13  -1    1.30    5.80
  12  13   1   -4.20    4.40
  12  13   1    3.70    5.50
 -13 -13  -1   -0.40    5.30
  13  13   1   -0.80    5.40
  -1 -14  -1    8.90    3.70
  -1 -14  -1    2.40    3.20
  -2 -14  -1    4.40    3.50
  -2 -14  -1    1.60    3.20
  -3 -14  -1    0.10    3.60
  -3 -14  -1   -0.20    3.30
  -4 -14  -1   12.80    5.00
  -4 -14  -1   18.00    5.10
  -5 -14  -1    8.30    4.40
  -5 -14  -1    2.40    4.30
  -6 -14  -1    4.20    4.70
  -6 -14  -1    2.60    4.70
  -7 -14  -1    8.30    5.20
  -7 -14  -1    9.00    5.70
  -8 -14  -1   17.40    5.50
  -8 -14  -1    8.80    5.90
  -9 -14  -1    7.70    6.40
 -10 -14  -1   -1.40    5.10
  10  14   1   -4.00    3.10
 -11 -14  -1    8.40    6.50
  11  14   1   12.20    4.20
 -12 -14  -1    2.70    6.50
  -4 -15  -1   -2.30    3.70
  -4 -15  -1   -3.50    3.80
  -5 -15  -1    5.80    5.00
  -5 -15  -1    4.80    4.20
  -6 -15  -1    5.90    4.70
  -6 -15  -1    2.80    5.00
  -7 -15  -1    7.50    5.10
  -7 -15  -1    1.60    4.50
  -8 -15  -1    3.10    4.60
  -9 -15  -1    7.20    5.90
 -10 -15  -1   -5.30    4.30
 -11 -15  -1    4.10    5.70
  11  15   1    1.60    4.50
  11  15   1    0.20    5.10
   9  15  -2    3.90    7.40
   9  15  -2   -0.90    3.30
  -9 -15   2    3.90    5.70
  -8 -15   2   -5.80    5.00
  -7 -15   2    3.10    5.10
  -6 -15   2   -2.10    5.20
  -5 -15   2    8.70    6.40
  11  14  -2   23.50    7.00
  11  14  -2    6.70    4.80
 -11 -14   2    5.80    7.10
  10  14  -2   -0.20    5.20
 -10 -14   2   -2.50    5.60
   9  14  -2    6.20    4.60
   9  14  -2    1.30    3.40
  -9 -14   2    7.50    6.00
   8  14  -2    4.60    4.20
  -8 -14   2   11.00    6.60
   7  14  -2    8.50    2.30
  -7 -14   2    4.80    6.40
  -6 -14   2   -4.90    4.20
  -5 -14   2    7.90    4.90
  -5 -14   2    4.10    5.10
  -4 -14   2   -3.70    4.70
  -4 -14   2   -0.60    4.40
  -3 -14   2   -4.70    4.00
  -3 -14   2    3.50    4.20
  -2 -14   2   -1.50    3.80
  -2 -14   2    9.30    4.60
  -1 -14   2   19.60    5.60
  -1 -14   2   20.10    5.30
  12  13  -2    4.30    6.60
 -12 -13   2   -1.10    6.90
  11  13  -2   13.20    6.70
 -11 -13   2    4.60    6.50
  10  13  -2    7.90    4.80
  10  13  -2   22.40    7.00
 -10 -13   2    1.60    6.10
   9  13  -2    1.70    3.60
   9  13  -2    2.40    5.40
  -9 -13   2   -2.40    5.10
   8  13  -2    6.50    4.80
   8  13  -2    7.20    3.40
   7  13  -2    4.20    5.30
  -7 -13   2   -3.20    4.50
  -7 -13   2    4.70    5.60
   6  13  -2    5.80    2.10
   6  13  -2    4.60    2.60
  -6 -13   2   14.20    5.20
  -6 -13   2    4.00    4.90
  -5 -13   2   -5.10    3.70
  -5 -13   2    0.00    4.00
  -4 -13   2    0.10    4.30
  -3 -13   2    0.10    4.20
  -3 -13   2   -5.50    4.20
  -2 -13   2    0.90    4.10
  -2 -13   2    4.70    4.30
  -1 -13   2    8.10    4.70
  -1 -13   2    2.80    3.70
   0 -13   2    3.90    3.70
   1 -13   2    8.90    4.10
   1 -13   2   -5.20    3.40
  13  12  -2    1.20    6.80
 -13 -12   2   14.30    8.20
  12  12  -2   -7.80    5.60
 -12 -12   2   -1.00    6.60
  11  12  -2   39.00    8.70
 -11 -12   2   39.80    9.20
  10  12  -2    1.80    5.70
  10  12  -2    0.80    3.70
 -10 -12   2    1.80    6.00
   9  12  -2   -9.90    4.80
   9  12  -2   -1.80    3.60
   8  12  -2   35.40    7.10
  -8 -12   2   49.70    9.10
   7  12  -2    6.10    3.40
   7  12  -2   16.00    5.40
  -7 -12   2    7.90    5.20
  -7 -12   2    8.90    5.60
   6  12  -2   -0.20    3.70
   6  12  -2    3.50    3.80
  -6 -12   2    4.70    4.80
   5  12  -2   14.80    2.60
   5  12  -2   14.90    3.10
  -5 -12   2   17.90    5.50
  -5 -12   2   14.80    5.40
  -4 -12   2    6.40    4.40
  -4 -12   2   -5.20    4.00
  -3 -12   2   21.10    5.90
  -3 -12   2   21.80    5.40
  -2 -12   2    4.10    4.50
  -2 -12   2    9.30    3.80
  -1 -12   2    8.20    4.30
  -1 -12   2   -2.90    3.10
   0 -12   2   -0.50    3.60
   0 -12   2    5.40    3.70
   1 -12   2    4.80    4.20
   1 -12   2    0.40    3.60
   2 -12   2   -0.60    3.20
  14  11  -2    3.80    7.40
 -14 -11   2    3.80    6.80
  13  11  -2   -7.40    6.30
 -13 -11   2   -8.00    6.00
  12  11  -2   42.90    9.70
 -12 -11   2   38.40    9.50
  11  11  -2   37.20    9.10
 -11 -11   2   42.80    8.30
  10  11  -2    3.60    4.80
  10  11  -2    5.20    6.40
 -10 -11   2    5.70    6.40
   9  11  -2   10.10    4.40
   9  11  -2    5.90    6.50
  -9 -11   2    7.10    6.30
   8  11  -2   12.40    5.90
   8  11  -2   11.20    4.40
  -8 -11   2   21.80    6.60
  -8 -11   2   23.50    6.70
   7  11  -2    6.50    4.90
   7  11  -2    2.00    3.20
  -7 -11   2    0.40    4.70
   6  11  -2  100.99    8.10
  -6 -11   2   99.59   10.70
  -6 -11   2   83.19   10.70
   5  11  -2   29.90    4.00
   5  11  -2   19.70    4.40
  -5 -11   2   45.50    7.60
  -5 -11   2   36.20    6.70
   4  11  -2    5.70    2.00
   4  11  -2    2.00    2.40
  -4 -11   2    7.60    4.20
  -4 -11   2    8.70    4.30
  -3 -11   2   -3.00    3.40
  -3 -11   2    3.80    3.60
  -2 -11   2   52.79    6.90
  -2 -11   2   68.19    8.20
  -1 -11   2    7.70    4.40
  -1 -11   2    6.60    3.60
   0 -11   2    7.90    3.60
   0 -11   2   -0.40    3.50
   1 -11   2   -0.60    2.90
   1 -11   2    3.20    3.50
   2 -11   2    7.50    3.70
   2 -11   2    5.70    3.60
   3 -11   2   -1.80    3.10
   3 -11   2    1.20    3.90
   4 -11   2    5.90    4.10
   4 -11   2    5.70    3.80
  14  10  -2    3.80    7.40
 -14 -10   2   -4.70    6.80
  13  10  -2   -3.30    6.80
 -13 -10   2    1.40    6.50
  12  10  -2   27.90    8.30
 -12 -10   2   27.00    8.20
  11  10  -2   26.40    7.90
 -11 -10   2   23.20    7.80
  10  10  -2   94.09   12.00
  10  10  -2   87.99   10.40
 -10 -10   2   85.39   11.90
   9  10  -2    6.80    4.90
   9  10  -2    1.10    5.30
  -9 -10   2    7.60    5.00
  -9 -10   2    1.70    5.40
   8  10  -2  338.17   25.50
   8  10  -2  362.76   24.30
  -8 -10   2  373.26   26.20
  -8 -10   2  394.16   26.50
   7  10  -2   42.90    6.00
   7  10  -2   44.30    7.20
  -7 -10   2   51.79    8.20
  -7 -10   2   32.30    7.30
   6  10  -2   25.70    5.50
   6  10  -2   29.50    4.60
  -6 -10   2   36.90    6.80
  -6 -10   2   28.90    6.50
   5  10  -2   10.50    4.00
  -5 -10   2   11.00    4.60
  -5 -10   2    7.10    4.60
   4  10  -2   77.19    7.40
   4  10  -2   73.99    6.20
  -4 -10   2   81.19    8.60
  -4 -10   2   83.69    8.80
   3  10  -2   33.40    3.90
  -3 -10   2   39.80    5.90
  -3 -10   2   53.89    6.80
  -2 -10   2   13.50    4.50
  -2 -10   2    4.80    3.60
  -1 -10   2   -0.20    3.10
  -1 -10   2   -1.90    3.50
   0 -10   2   49.50    6.20
   0 -10   2   50.49    6.90
   1 -10   2  166.58   12.30
   1 -10   2  169.38   13.10
   2 -10   2   -6.30    2.80
   2 -10   2    3.70    3.10
   3 -10   2   -1.70    3.10
   3 -10   2    1.60    3.00
   4 -10   2    4.90    3.90
   4 -10   2    2.20    3.80
   5 -10   2    9.80    4.20
   5 -10   2    2.70    3.70
  14   9  -2    4.60    7.80
 -14  -9   2   11.80    7.30
  13   9  -2   18.40    8.70
 -13  -9   2   21.10    7.80
  12   9  -2    0.80    6.40
 -12  -9   2    1.50    5.90
  10   9  -2    6.00    5.80
  10   9  -2   -2.40    3.90
 -10  -9   2    6.00    5.10
 -10  -9   2    8.60    5.90
   9   9  -2    8.90    5.40
   9   9  -2    2.30    4.30
  -9  -9   2  -13.60    4.60
  -9  -9   2    2.40    5.70
   8   9  -2    0.70    3.80
   8   9  -2    0.70    4.90
  -8  -9   2   -0.40    4.60
  -8  -9   2    6.60    5.60
   7   9  -2  233.38   16.70
   7   9  -2  210.38   15.10
  -7  -9   2  205.18   16.60
  -7  -9   2  198.98   16.40
   6   9  -2   54.39    6.80
   6   9  -2   51.09    5.90
  -6  -9   2   39.50    6.80
  -6  -9   2   32.50    6.60
   5   9  -2   52.79    6.60
   5   9  -2   44.40    5.00
  -5  -9   2   34.10    6.60
  -5  -9   2   50.09    7.40
   4   9  -2   -1.50    2.80
   4   9  -2    1.90    2.00
  -4  -9   2    4.60    3.40
  -4  -9   2   -1.10    3.40
   3   9  -2    3.40    2.70
   3   9  -2    5.50    2.00
  -3  -9   2    7.40    3.90
  -3  -9   2    5.30    3.10
   2   9  -2   57.29    4.80
  -2  -9   2   73.79    7.10
  -2  -9   2   59.69    6.50
  -1  -9   2   71.89    7.20
  -1  -9   2   53.19    6.10
   0  -9   2    0.50    2.60
   0  -9   2   -1.70    3.00
   1  -9   2   23.30    4.70
   1  -9   2   20.20    4.00
   2  -9   2   72.19    7.70
   2  -9   2   76.39    7.30
   3  -9   2    8.90    4.00
   3  -9   2    3.00    3.30
   4  -9   2    7.70    3.70
   4  -9   2    2.80    3.40
   5  -9   2    3.10    3.90
   5  -9   2    9.60    4.30
   6  -9   2   -0.70    3.50
   6  -9   2    3.70    3.30
  14   8  -2    3.60    7.50
 -14  -8   2    2.80    6.50
  13   8  -2   18.80    8.00
 -13  -8   2    3.60    7.20
 -12  -8   2   23.00    7.70
  11   8  -2   99.09   13.20
 -11  -8   2  120.89   13.40
  10   8  -2    1.90    5.60
  10   8  -2    2.10    4.40
 -10  -8   2    6.00    5.80
   9   8  -2   89.39   10.60
   9   8  -2   87.59   11.30
  -9  -8   2  108.79   11.70
  -9  -8   2  112.59   11.00
   8   8  -2    1.90    4.30
   8   8  -2    4.80    3.80
  -8  -8   2   -1.40    4.30
  -8  -8   2   -0.20    2.80
   7   8  -2    3.10    3.40
   7   8  -2   -0.40    3.80
  -7  -8   2   -2.00    3.70
  -7  -8   2    0.60    3.80
   6   8  -2  190.78   14.60
   6   8  -2  186.68   13.70
  -6  -8   2  216.38   15.60
  -6  -8   2  185.08   14.80
   5   8  -2  160.88   12.50
   5   8  -2  165.88   11.30
  -5  -8   2  153.28   12.70
  -5  -8   2  147.39   12.50
   4   8  -2    0.90    1.90
   4   8  -2   -0.60    2.50
  -4  -8   2   -1.50    3.00
  -4  -8   2    1.00    3.00
   3   8  -2   37.70    5.00
   3   8  -2   37.90    4.20
  -3  -8   2   48.70    6.10
   2   8  -2   14.50    3.00
   2   8  -2   20.00    2.80
  -2  -8   2   20.00    3.90
  -2  -8   2   27.70    5.80
  -1  -8   2    9.20    3.00
   0  -8   2   44.10    5.10
   1  -8   2    3.20    3.00
   1  -8   2    2.80    2.60
   2  -8   2    0.40    3.00
   2  -8   2    0.20    2.60
   3  -8   2   41.60    5.70
   3  -8   2   41.50    5.70
   4  -8   2   -3.60    3.00
   4  -8   2    2.40    3.50
   5  -8   2   48.10    6.80
   5  -8   2   66.69    7.10
   6  -8   2    4.40    4.00
   7  -8   2    8.80    4.70
   7  -8   2    4.40    4.20
  14   7  -2   -6.70    6.30
 -14  -7   2   17.40    7.30
  13   7  -2    3.80    7.10
 -13  -7   2    6.90    6.80
  12   7  -2   -0.80    6.60
 -12  -7   2   -1.20    4.20
  11   7  -2   93.29   12.80
 -11  -7   2  114.09   12.70
  10   7  -2    3.70    4.90
  10   7  -2   15.30    6.40
 -10  -7   2   11.90    8.00
 -10  -7   2    8.80    6.10
   9   7  -2   38.00    7.40
   9   7  -2   40.60    6.90
  -9  -7   2   27.40    6.10
  -9  -7   2   35.80    7.20
   8   7  -2  128.79   11.40
   8   7  -2  124.19   12.00
  -8  -7   2  121.09   12.10
  -8  -7   2  130.49   12.00
   7   7  -2   26.20    5.30
   7   7  -2   31.40    6.00
  -7  -7   2   22.00    5.60
  -7  -7   2   22.10    5.80
   6   7  -2   37.20    6.30
   6   7  -2   48.90    6.00
  -6  -7   2   32.80    6.10
  -6  -7   2   37.30    6.10
   5   7  -2   19.30    3.80
   5   7  -2   18.10    4.30
  -5  -7   2   30.00    5.20
  -5  -7   2   18.00    4.20
   4   7  -2    6.50    3.60
   4   7  -2   15.10    3.00
  -4  -7   2    7.90    3.70
   3   7  -2  330.97   21.20
   3   7  -2  340.17   20.50
  -3  -7   2  333.47   21.40
   2   7  -2   -0.40    2.30
   2   7  -2    3.20    2.00
  -2  -7   2   -0.20    2.60
  -2  -7   2   -1.70    2.40
   1   7  -2 1178.68   67.29
   1   7  -2 1146.29   66.89
  -1  -7   2 1138.09   67.59
  -1  -7   2 1211.68   68.29
   0   7  -2    5.50    1.50
   0   7  -2    7.30    1.80
   0  -7   2    5.60    3.00
   0  -7   2    3.20    2.50
   1  -7   2  114.79    8.90
   1  -7   2  130.29    9.60
   2  -7   2   30.30    5.30
   2  -7   2   29.60    4.20
   3  -7   2  156.38   11.40
   3  -7   2  149.88   11.10
   4  -7   2   95.19    8.60
   4  -7   2  106.49    9.10
   5  -7   2   -1.30    2.90
   5  -7   2    2.00    3.60
   6  -7   2    1.60    3.60
   6  -7   2   -1.30    3.50
   7  -7   2    3.90    4.00
   7  -7   2    6.20    4.00
   8  -7   2   -7.30    4.30
  14   6  -2   13.90    8.30
 -14  -6   2   10.50    6.70
  13   6  -2   -2.30    5.40
 -13  -6   2    3.80    6.40
  12   6  -2   37.70    9.20
  11   6  -2  173.78   16.20
 -11  -6   2  147.49   14.20
 -11  -6   2  167.68   15.10
 -10  -6   2   56.29    8.60
   9   6  -2    0.30    3.90
   9   6  -2   -3.20    4.40
  -9  -6   2    1.20    4.40
  -9  -6   2    6.80    5.00
   8   6  -2  387.96   25.00
   8   6  -2  356.76   25.40
  -8  -6   2  343.27   25.20
  -8  -6   2  391.66   25.20
   7   6  -2  243.98   17.30
   7   6  -2  227.98   16.80
  -7  -6   2  233.48   17.40
  -7  -6   2  226.68   17.20
   6   6  -2  381.96   26.30
   6   6  -2  416.66   26.20
  -6  -6   2  414.16   26.80
  -6  -6   2  419.96   26.60
   5   6  -2   24.20    4.40
   5   6  -2   27.00    5.00
  -5  -6   2   25.80    4.90
  -5  -6   2   23.40    5.00
   4   6  -2   55.49    6.30
   4   6  -2   50.89    5.40
  -4  -6   2   52.79    6.40
   3   6  -2  153.28   11.10
   3   6  -2  185.08   12.10
  -3  -6   2  172.28   12.10
  -3  -6   2  177.18   12.30
   2   6  -2  409.56   26.00
   2   6  -2  439.36   25.40
  -2  -6   2  439.36   26.50
  -2  -6   2  420.36   26.00
   1   6  -2  154.78   11.00
   1   6  -2  167.68   10.50
  -1  -6   2  177.58   11.80
  -1  -6   2  163.58   11.10
   0  -6   2  621.64   37.70
   0  -6   2  642.54   37.20
  -1   6  -2   21.80    2.60
  -1   6  -2   26.30    2.90
   1  -6   2   15.30    2.90
   1  -6   2   23.50    3.70
  -2   6  -2  118.69    7.70
  -2   6  -2  121.59    7.80
   2  -6   2  116.99    8.90
   2  -6   2  124.29    8.90
  -3   6  -2  119.19    7.50
  -3   6  -2  117.09    7.40
   3  -6   2  129.19   10.20
   3  -6   2  117.99    9.00
   4  -6   2   12.20    3.60
   4  -6   2    8.40    3.10
   5  -6   2  341.47   21.80
   5  -6   2  320.37   21.80
   6  -6   2   -3.50    3.60
   6  -6   2    4.00    3.40
   7  -6   2   34.30    6.70
   7  -6   2   26.40    5.50
   8  -6   2    5.30    4.50
   8  -6   2   -4.30    4.00
   9  -6   2   -1.00    3.60
  14   5  -2   -6.90    6.70
 -14  -5   2    2.50    6.00
  13   5  -2    9.30    8.10
 -13  -5   2   13.90    7.20
  12   5  -2   11.20    7.30
 -12  -5   2   22.90    7.00
  11   5  -2    1.80    5.40
 -11  -5   2    7.20    5.10
 -11  -5   2    7.60    5.50
  10   5  -2   15.00    6.10
  10   5  -2   36.20    7.50
 -10  -5   2   30.00    6.70
   9   5  -2    6.70    4.90
   9   5  -2    2.30    4.00
  -9  -5   2   -2.60    3.80
  -9  -5   2    1.90    3.40
   8   5  -2   28.80    6.10
   8   5  -2   41.40    6.80
  -8  -5   2   30.90    5.60
  -8  -5   2   15.90    4.70
   7   5  -2  593.74   41.00
   7   5  -2  688.23   41.30
  -7  -5   2  688.13   41.30
  -7  -5   2  695.63   41.50
   6   5  -2  514.35   33.10
   6   5  -2  565.54   33.20
  -6  -5   2  511.15   33.10
  -6  -5   2  521.05   33.30
   5   5  -2   34.20    5.30
   5   5  -2   48.60    6.60
  -5  -5   2   24.20    5.40
   4   5  -2   26.30    4.30
  -4  -5   2   29.60    5.20
  -4  -5   2   24.60    4.60
   3   5  -2 1344.57   77.09
   3   5  -2 1270.17   77.49
  -3  -5   2 1335.57   77.69
  -3  -5   2 1405.46   77.89
   2   5  -2  279.17   17.60
   2   5  -2  276.67   16.90
  -2  -5   2  289.57   17.50
  -2  -5   2  261.77   17.60
   1   5  -2  227.48   14.70
   1   5  -2  228.58   14.20
  -1  -5   2  241.88   15.20
  -1  -5   2  233.68   14.60
   0   5  -2  321.77   19.30
   0   5  -2  311.67   19.00
   0  -5   2  317.97   19.80
   0  -5   2  316.07   19.20
  -1   5  -2    3.60    1.80
  -1   5  -2    1.90    1.80
   1  -5   2    0.40    1.80
   1  -5   2    1.00    1.90
  -2   5  -2  679.63   38.10
  -2   5  -2  611.34   37.90
   2  -5   2  689.43   38.60
   2  -5   2  631.44   38.60
  -3   5  -2  253.77   16.00
  -3   5  -2  266.57   16.10
   3  -5   2  247.68   16.60
   3  -5   2  273.87   16.90
  -4   5  -2   99.39    7.20
  -4   5  -2   89.39    7.00
   4  -5   2   94.59    8.00
  -5   5  -2   48.90    5.20
  -5   5  -2   49.50    5.00
   5  -5   2   56.09    6.00
   5  -5   2   57.29    6.70
  -6   5  -2   92.29    7.00
  -6   5  -2  108.39    7.70
   6  -5   2   73.49    8.80
   6  -5   2   65.99    7.90
  -7   5  -2   57.59    5.70
  -7   5  -2   55.79    5.90
   7  -5   2   62.89    8.00
   7  -5   2   78.59    8.10
  -8   5  -2   13.80    3.00
  -8   5  -2   16.60    3.20
   8  -5   2   35.50    6.10
   8  -5   2   31.00    6.10
   9  -5   2   28.40    6.60
  10  -5   2    8.10    5.00
  14   4  -2   -6.60    6.10
 -14  -4   2    3.50    5.90
  13   4  -2    2.80    7.10
 -13  -4   2   11.20    6.20
  12   4  -2   22.00    8.20
 -12  -4   2   36.50    7.70
  11   4  -2    5.40    5.80
 -11  -4   2    7.00    5.10
 -11  -4   2    3.30    4.90
  10   4  -2   25.30    5.60
  10   4  -2   13.20    5.70
 -10  -4   2   18.50    6.10
 -10  -4   2    9.80    5.10
   9   4  -2   29.40    7.00
   9   4  -2   54.69    7.70
  -9  -4   2   43.80    6.80
  -9  -4   2   42.90    7.30
   8   4  -2   12.60    5.20
   8   4  -2   19.40    5.10
  -8  -4   2   13.90    4.20
  -8  -4   2   21.00    5.30
   7   4  -2   -3.60    3.40
   7   4  -2    1.60    3.20
  -7  -4   2    3.20    3.10
  -7  -4   2   -0.10    3.90
   6   4  -2   15.90    4.30
   6   4  -2   15.60    4.10
  -6  -4   2   19.30    4.30
  -6  -4   2   19.70    4.60
   5   4  -2   20.10    4.90
   5   4  -2   22.70    4.10
  -5  -4   2   26.50    4.60
   4   4  -2  797.32   45.90
   4   4  -2  764.82   45.60
  -4  -4   2  779.72   45.90
  -4  -4   2  737.23   45.70
   3   4  -2 1200.48   69.69
   3   4  -2 1188.38   69.99
  -3  -4   2 1243.08   70.19
  -3  -4   2 1190.38   69.99
   2   4  -2 2063.19  115.09
   2   4  -2 1928.91  115.39
  -2  -4   2 2072.79  115.59
  -2  -4   2 2001.60  115.39
   1   4  -2  166.88   10.60
   1   4  -2  173.98   11.20
  -1  -4   2  169.88   10.80
  -1  -4   2  166.38   11.20
   0   4  -2   37.40    3.30
   0   4  -2   35.70    3.80
   0  -4   2   42.40    4.10
   0  -4   2   37.50    3.40
  -1   4  -2   27.00    3.40
   1  -4   2   31.40    3.30
   1  -4   2   33.30    3.90
  -2   4  -2  361.26   22.00
  -2   4  -2  413.46   22.10
   2  -4   2  341.17   22.00
   2  -4   2  344.97   22.20
  -3   4  -2  261.57   15.80
  -3   4  -2  254.97   15.70
   3  -4   2  243.88   16.00
   3  -4   2  238.88   15.90
  -4   4  -2  714.73   41.00
  -4   4  -2  700.33   41.10
   4  -4   2  684.83   42.20
   4  -4   2  689.43   41.70
  -5   4  -2   18.90    3.40
  -5   4  -2   25.60    3.90
   5  -4   2   14.00    3.60
  -6   4  -2   30.70    4.70
  -6   4  -2   24.90    4.10
   6  -4   2   26.40    4.70
  -7   4  -2   50.39    6.00
  -7   4  -2   34.90    5.20
   7  -4   2   47.00    6.60
  -8   4  -2   -2.10    3.00
  -8   4  -2    0.20    5.90
   8  -4   2    2.60    4.30
  -9   4  -2   -1.70    6.30
  -9   4  -2    3.20    3.50
   9  -4   2    0.00    4.40
 -10   4  -2    2.00    3.60
 -10   4  -2    1.70    4.40
 -11   4  -2    7.20    5.90
 -11   4  -2    5.10    3.80
  14   3  -2    4.20    7.30
 -14  -3   2   -0.10    5.90
  13   3  -2   -5.60    6.20
 -13  -3   2    1.00    4.90
  12   3  -2   11.80    7.10
 -12  -3   2   10.70    5.70
 -12  -3   2   14.30    5.70
  11   3  -2   31.30    7.90
 -11  -3   2   22.40    6.20
 -11  -3   2   23.90    6.40
  10   3  -2   41.50    8.10
  10   3  -2   42.10    8.40
 -10  -3   2   43.00    7.80
 -10  -3   2   40.70    7.00
   9   3  -2    2.60    4.30
   9   3  -2    2.10    4.50
  -9  -3   2    4.70    3.80
  -9  -3   2    1.40    3.80
   8   3  -2   -0.60    2.70
   8   3  -2   -0.40    2.90
  -8  -3   2   12.50    4.40
  -8  -3   2    7.50    4.30
   7   3  -2   22.80    5.30
   7   3  -2   36.90    5.60
  -7  -3   2   24.70    5.40
  -7  -3   2   23.70    5.40
   6   3  -2  519.35   31.70
   6   3  -2  508.45   32.90
  -6  -3   2  492.95   31.50
  -6  -3   2  493.25   31.40
   5   3  -2    1.00    3.00
   5   3  -2   -0.80    2.10
  -5  -3   2    1.40    3.10
  -5  -3   2   -4.40    2.00
   4   3  -2  344.97   22.70
   4   3  -2  397.76   23.10
  -4  -3   2  355.96   22.70
  -4  -3   2  364.66   23.00
   3   3  -2 1343.67   77.99
   3   3  -2 1287.57   77.99
  -3  -3   2 1401.06   78.19
  -3  -3   2 1373.06   78.29
   2   3  -2   35.10    3.40
   2   3  -2   42.00    4.30
  -2  -3   2   33.70    4.20
  -2  -3   2   45.70    4.30
   1   3  -2 1668.63   91.29
   1   3  -2 1603.54   91.59
  -1  -3   2 1548.35   91.39
  -1  -3   2 1579.04   91.59
   0   3  -2  185.38   12.20
   0   3  -2  210.68   12.60
   0  -3   2  194.18   12.30
   0  -3   2  214.88   12.70
  -1   3  -2   19.40    2.60
  -1   3  -2   18.10    2.60
   1  -3   2   23.00    2.50
   1  -3   2   24.60    3.00
  -2   3  -2    9.30    2.10
  -2   3  -2   11.00    2.20
   2  -3   2   12.10    2.30
   2  -3   2    8.90    2.10
  -3   3  -2  160.18   10.20
  -3   3  -2  146.99   10.00
   3  -3   2  134.59   10.00
   3  -3   2  153.18   10.40
  -4   3  -2   27.60    3.80
  -4   3  -2   27.40    4.10
   4  -3   2   30.60    4.20
  -5   3  -2   18.70    3.70
  -5   3  -2   26.30    4.00
   5  -3   2   28.00    4.20
  -6   3  -2   48.50    5.80
  -6   3  -2   44.90    5.50
   6  -3   2   49.00    6.10
  -7   3  -2   53.39    6.20
   7  -3   2   56.99    7.50
   7  -3   2   61.09    7.20
  -8   3  -2    0.40    3.80
   8  -3   2    7.00    4.20
   8  -3   2   -0.80    3.90
  -9   3  -2    7.60    3.90
  -9   3  -2    2.60    4.20
   9  -3   2    6.80    4.70
 -10   3  -2   12.00    4.40
 -10   3  -2    9.90    5.00
 -11   3  -2    2.50    4.00
 -11   3  -2   -2.70    4.90
  13   2  -2    7.60    6.70
 -13  -2   2    3.10    5.30
  12   2  -2    3.80    6.40
 -12  -2   2    0.30    6.00
 -12  -2   2    9.80    5.80
  11   2  -2   29.30    8.20
 -11  -2   2   27.30    7.60
 -11  -2   2   23.40    6.00
  10   2  -2   64.99    9.50
  10   2  -2   48.20    9.00
 -10  -2   2   48.40    7.90
 -10  -2   2   61.69    8.10
   9   2  -2   -3.00    3.70
   9   2  -2   -7.90    3.60
  -9  -2   2   -1.30    4.00
  -9  -2   2   -3.70    3.60
   8   2  -2  142.69   12.80
   8   2  -2  135.09   12.50
  -8  -2   2  150.58   11.70
  -8  -2   2  147.09   12.20
   7   2  -2   15.60    4.80
   7   2  -2    4.30    3.80
  -7  -2   2    8.90    3.90
  -7  -2   2   14.00    4.70
   6   2  -2    2.50    3.30
  -6  -2   2    3.20    3.30
  -6  -2   2    2.70    3.10
   5   2  -2   12.70    3.70
   5   2  -2   13.80    3.70
  -5  -2   2   11.20    3.40
  -5  -2   2   12.40    3.50
   4   2  -2   53.39    5.40
   4   2  -2   45.50    5.20
  -4  -2   2   45.70    5.10
  -4  -2   2   48.50    5.20
   3   2  -2  197.18   12.60
   3   2  -2  195.48   12.80
  -3  -2   2  183.68   12.60
  -3  -2   2  194.78   12.70
   2   2  -2  615.34   37.70
   2   2  -2  633.94   37.80
  -2  -2   2  670.83   38.00
  -2  -2   2  662.43   37.80
   1   2  -2 3156.48  206.18
   1   2  -2 3187.98  184.18
  -1   2  -2   29.10    2.70
  -1   2  -2   23.60    2.80
   1  -2   2   26.70    2.60
   1  -2   2   31.70    2.90
  -2   2  -2   17.00    2.50
  -2   2  -2   15.50    2.30
   2  -2   2   10.10    2.10
   2  -2   2   14.40    2.30
  -3   2  -2  578.74   34.50
  -3   2  -2  578.14   34.60
   3  -2   2  604.14   34.60
   3  -2   2  584.84   34.70
  -4   2  -2  214.98   13.40
   4  -2   2  199.88   13.50
  -5   2  -2   12.00    3.40
  -5   2  -2   11.40    3.10
   5  -2   2    6.60    3.20
  -6   2  -2  268.07   18.60
  -6   2  -2  296.07   18.50
   6  -2   2  298.17   18.90
   6  -2   2  281.47   19.20
  -7   2  -2   29.10    5.30
  -7   2  -2   32.30    5.10
   7  -2   2   33.70    5.70
   7  -2   2   34.10    5.60
  -8   2  -2    5.30    4.20
  -8   2  -2    6.60    3.90
   8  -2   2   12.00    4.60
   8  -2   2    6.10    4.30
  -9   2  -2    2.40    4.20
  -9   2  -2    2.90    3.60
   9  -2   2   10.80    5.00
 -10   2  -2   31.90    6.60
 -10   2  -2   14.50    4.70
  10  -2   2   27.70    6.60
  10  -2   2   16.00    6.70
 -11   2  -2   63.69    9.10
 -11   2  -2   48.40    7.40
  11  -2   2   72.99   10.40
 -12   2  -2    8.50    4.80
 -12   2  -2    0.30    5.70
  13   1  -2   -8.40    5.40
 -13  -1   2   -3.70    5.80
 -13  -1   2    9.30    5.20
  12   1  -2   14.80    7.30
 -12  -1   2    7.10    5.00
  11   1  -2   -0.80    6.00
 -11  -1   2   -5.40    5.00
 -11  -1   2   -2.90    3.90
  10   1  -2  134.59   13.30
  10   1  -2  122.79   13.00
 -10  -1   2  118.89   12.30
 -10  -1   2  133.49   11.20
   9   1  -2   35.30    7.00
   9   1  -2   30.20    6.80
  -9  -1   2   34.10    6.40
  -9  -1   2   31.10    5.80
   8   1  -2  273.87   19.70
   8   1  -2  271.97   19.60
  -8  -1   2  251.37   18.50
  -8  -1   2  279.67   18.40
   7   1  -2  204.38   16.10
   7   1  -2  233.98   16.50
  -7  -1   2  227.28   15.80
   6   1  -2  118.89   11.70
   6   1  -2  120.09   10.30
  -6  -1   2  127.69   10.20
  -6  -1   2  132.79    9.70
   5   1  -2  193.88   13.20
   5   1  -2  168.78   12.90
  -5  -1   2  184.78   12.40
   4   1  -2  515.35   31.40
   4   1  -2  535.55   31.50
  -4  -1   2  520.05   31.10
  -4  -1   2  509.95   31.20
   3   1  -2 1414.56   78.39
   3   1  -2 1278.17   78.29
  -3  -1   2 1363.36   78.19
  -3  -1   2 1382.96   78.29
   2   1  -2 2278.57  130.29
  -2  -1   2 2294.97  130.29
   1   1  -2  963.80   54.89
   1   1  -2  973.00   54.99
  -1  -1   2  978.70   54.99
  -1  -1   2  911.61   54.89
   0   1  -2 3479.65  200.18
   0   1  -2 3187.58  194.68
   0  -1   2 2970.60  199.38
   0  -1   2 3618.64  211.68
   0  -1   2 3627.74  195.28
  -1   1  -2  958.90   53.59
  -1   1  -2  885.11   53.69
   1  -1   2  950.70   53.69
   1  -1   2  950.00   53.59
  -2   1  -2  405.06   24.10
   2  -1   2  413.96   24.10
   2  -1   2  403.26   24.00
  -3   1  -2 1304.67   72.99
  -3   1  -2 1281.67   72.79
   3  -1   2 1214.88   72.69
  -4   1  -2   23.70    3.70
  -4   1  -2   29.90    3.60
   4  -1   2   30.10    4.10
   4  -1   2   29.40    3.70
  -5   1  -2   14.40    3.00
   5  -1   2   14.40    3.30
  -6   1  -2   24.70    5.30
  -6   1  -2   18.00    3.90
   6  -1   2   30.00    5.10
   6  -1   2   28.60    4.50
  -7   1  -2   28.90    5.20
   7  -1   2   24.90    4.80
   7  -1   2   28.90    5.60
  -8   1  -2  143.69   10.90
  -8   1  -2  128.69   11.80
   8  -1   2  140.89   12.10
   8  -1   2  144.09   11.70
  -9   1  -2    2.00    4.20
   9  -1   2   11.90    5.20
   9  -1   2   24.80    5.50
 -10   1  -2   43.80    7.20
 -10   1  -2   52.69    7.60
  10  -1   2   42.40    7.70
  10  -1   2   49.40    8.70
 -11   1  -2   30.30    6.80
 -11   1  -2   24.40    5.80
  11  -1   2   32.90    7.60
 -12   1  -2    1.50    4.60
  12  -1   2   -4.40    5.00
 -13   1  -2   -0.50    6.50
 -13   1  -2   -1.40    4.80
  13  -1   2   -7.90    5.30
  12   0  -2   -6.50    4.80
 -12   0   2    2.60    5.50
 -12   0   2    7.90    4.70
 -11   0   2   -0.50    4.00
 -11   0   2   -2.40    4.60
  10   0  -2   45.70    8.30
  10   0  -2   48.50    9.20
 -10   0   2   49.70    7.70
 -10   0   2   42.10    6.40
   9   0  -2    4.00    4.50
   9   0  -2   -0.70    4.80
  -9   0   2   -3.10    3.50
  -9   0   2    6.20    4.60
   8   0  -2   17.40    5.00
   8   0  -2   15.20    5.00
  -8   0   2    9.10    4.00
  -8   0   2   19.70    5.10
   7   0  -2  128.59   11.80
   7   0  -2  124.09   11.20
  -7   0   2  143.89   10.40
   6   0  -2  468.85   28.00
   6   0  -2  442.66   29.30
  -6   0   2  401.96   26.60
  -6   0   2  457.15   27.40
  -5   0   2    6.10    2.30
   4   0  -2  151.48   11.00
   4   0  -2  162.58   11.00
  -4   0   2  158.68   10.30
  -4   0   2  148.69   10.50
   3   0  -2    2.00    2.00
   3   0  -2    6.40    2.10
  -3   0   2    3.50    1.80
  -3   0   2    3.90    1.90
   2   0  -2   95.99    6.40
   2   0  -2   96.59    6.40
  -2   0   2   94.89    6.30
  -2   0   2   82.19    6.10
   1   0  -2   41.10    3.30
   1   0  -2   42.00    3.40
  -1   0   2   44.40    3.30
  -1   0   2   42.40    3.20
   0   0  -2   27.40    2.10
   0   0  -2   24.60    2.20
   0   0   2   25.10    2.10
   0   0   2   25.90    2.10
  -1   0  -2 2122.29  116.69
  -1   0  -2 2091.49  122.99
  -1   0  -2 1736.73  115.69
   1   0   2 2010.20  123.09
   1   0   2 1855.91  116.09
  -2   0  -2  798.02   45.20
  -2   0  -2  781.12   45.10
   2   0   2  782.92   45.10
   2   0   2  772.52   45.10
  -3   0  -2 2740.33  159.98
  -3   0  -2 2891.81  160.28
  -4   0  -2 2216.98  128.49
  -4   0  -2 2220.38  128.79
   4   0   2 2231.68  128.49
   4   0   2 2335.87  128.89
  -5   0  -2  290.07   18.10
  -5   0  -2  268.47   18.40
   5   0   2  298.27   18.60
   5   0   2  287.87   18.20
  -6   0  -2   13.10    3.30
   6   0   2   10.90    3.90
   6   0   2    7.00    3.20
  -7   0  -2   59.19    6.40
  -7   0  -2   66.99    7.60
   7   0   2   70.09    7.90
   7   0   2   60.79    6.90
  -8   0  -2   16.10    4.60
  -8   0  -2   22.50    5.10
   8   0   2   22.40    5.30
   8   0   2   21.50    4.90
  -9   0  -2    0.20    3.90
  -9   0  -2    6.20    4.00
   9   0   2    4.90    4.20
   9   0   2   -2.40    3.30
 -10   0  -2   54.49    7.70
 -10   0  -2   58.29    8.80
  10   0   2   50.99    8.70
  10   0   2   58.69    8.70
 -11   0  -2   74.49   10.20
 -11   0  -2   64.89    8.60
  11   0   2   58.49   10.00
 -12   0  -2   -7.80    5.10
 -12   0  -2   -3.00    3.80
  12   0   2    5.50    6.20
 -13   0  -2   15.00    6.00
  13   0   2   10.30    7.10
  12  -1  -2   -3.20    4.80
 -12   1   2    4.70    4.10
 -12   1   2    1.10    4.90
  11  -1  -2    9.90    7.10
 -11   1   2   21.90    5.00
 -11   1   2   27.40    6.00
  10  -1  -2   -1.50    5.00
  10  -1  -2   -6.80    4.00
 -10   1   2   -9.60    3.90
 -10   1   2   -0.20    3.40
   9  -1  -2   11.00    5.30
   9  -1  -2    9.20    5.00
  -9   1   2    6.70    4.10
   8  -1  -2   -6.10    3.20
   8  -1  -2    0.70    3.70
  -8   1   2   -2.50    2.70
   7  -1  -2   65.79    8.10
   7  -1  -2   66.99    7.80
  -7   1   2   61.09    6.00
  -7   1   2   60.79    6.80
   6  -1  -2 1324.77   76.49
  -6   1   2 1281.37   75.59
  -6   1   2 1306.37   75.09
   5  -1  -2   48.90    5.20
   5  -1  -2   43.70    5.70
  -5   1   2   47.20    4.90
  -5   1   2   37.80    4.30
   4  -1  -2  574.54   33.70
   4  -1  -2  544.65   33.70
  -4   1   2  591.64   33.20
  -4   1   2  541.35   32.80
   3  -1  -2    9.40    2.40
   3  -1  -2    7.50    2.20
  -3   1   2   10.20    2.00
  -3   1   2   14.70    2.00
   2  -1  -2  540.25   32.50
   2  -1  -2  578.64   32.60
  -2   1   2  551.84   32.20
  -2   1   2  567.44   32.10
   1  -1  -2  953.50   57.39
   1  -1  -2 1052.09   57.39
  -1   1   2  998.20   57.09
  -1   1   2 1021.10   57.09
   0  -1  -2 6282.57  353.26
   0   1   2 6421.96  355.46
   0   1   2 5529.15  350.46
  -1  -1  -2  496.55   28.90
  -1  -1  -2  499.45   28.90
   1   1   2  516.95   28.90
   1   1   2  500.35   28.90
  -2  -1  -2  390.96   23.20
  -2  -1  -2  398.66   23.20
   2   1   2  406.56   23.10
   2   1   2  386.86   23.10
  -3  -1  -2 3185.98  196.08
  -3  -1  -2 3213.08  184.38
   3   1   2 3201.28  196.18
   3   1   2 3326.97  187.38
   3   1   2 2982.10  184.38
  -4  -1  -2    2.10    1.80
  -4  -1  -2    2.40    1.90
   4   1   2   -0.70    1.20
   4   1   2    3.60    2.00
  -5  -1  -2  538.25   32.90
  -5  -1  -2  547.55   32.40
   5   1   2  540.65   32.80
   5   1   2  546.15   32.60
  -6  -1  -2  412.16   27.00
   6   1   2  457.95   27.40
   6   1   2  459.55   27.80
  -7  -1  -2  172.28   13.20
  -7  -1  -2  169.88   12.50
   7   1   2  165.18   13.10
   7   1   2  191.58   13.10
  -8  -1  -2    5.30    3.80
  -8  -1  -2   -0.70    3.00
   8   1   2    5.00    3.70
   8   1   2    5.00    4.10
  -9  -1  -2    8.60    4.40
  -9  -1  -2    7.90    3.90
   9   1   2   11.10    4.40
   9   1   2   11.00    4.80
 -10  -1  -2  204.68   16.20
 -10  -1  -2  256.27   17.90
  10   1   2  173.98   16.80
  10   1   2  257.37   18.30
 -11  -1  -2    7.10    4.80
  11   1   2    8.10    5.90
 -12  -1  -2   35.20    7.30
 -12  -1  -2   34.40    6.80
  12   1   2   26.60    7.40
 -13  -1  -2    5.30    4.90
  13   1   2    2.10    6.20
 -14  -1  -2   12.80    6.20
  11  -2  -2   -2.30    4.70
 -11   2   2    2.70    3.20
 -11   2   2   -2.50    4.60
  10  -2  -2   -0.70    4.70
  10  -2  -2   13.20    5.70
 -10   2   2    7.50    5.50
 -10   2   2    2.20    3.00
   9  -2  -2  127.39   18.40
   9  -2  -2   84.99   11.10
  -9   2   2   88.19    8.50
  -9   2   2  106.89    8.00
   8  -2  -2  171.48   14.40
   8  -2  -2  189.58   14.10
  -8   2   2  158.58   11.30
  -8   2   2  152.88   11.80
   7  -2  -2   40.10    6.60
   7  -2  -2   44.30    6.30
  -7   2   2   35.80    4.60
  -7   2   2   45.20    4.60
   6  -2  -2    7.40    3.70
  -6   2   2   14.40    2.90
  -6   2   2    8.40    2.30
   5  -2  -2  767.82   45.50
   5  -2  -2  769.02   45.40
  -5   2   2  751.42   43.90
   4  -2  -2    6.40    2.50
   4  -2  -2    7.00    2.70
  -4   2   2    7.10    1.60
  -4   2   2    7.40    1.80
   3  -2  -2  319.67   18.40
   3  -2  -2  299.77   18.20
  -3   2   2  299.17   17.30
  -3   2   2  287.97   17.30
   2  -2  -2  138.39    8.90
   2  -2  -2  148.49    9.00
   1  -2  -2 1303.87   75.29
   1  -2  -2 1354.06   75.19
   0  -2  -2 4986.00  310.47
   0  -2  -2 5464.75  318.97
   0   2   2 5668.03  311.27
  -1  -2  -2   56.79    3.40
  -1  -2  -2   47.00    3.20
  -2  -2  -2 1432.86   82.79
  -2  -2  -2 1481.85   82.79
   2   2   2 1473.55   82.69
   2   2   2 1428.16   82.79
  -3  -2  -2  116.49    7.20
  -3  -2  -2   97.19    7.00
   3   2   2   94.59    6.90
  -4  -2  -2  153.48   10.40
  -4  -2  -2  157.28   10.10
   4   2   2  143.89   10.10
   4   2   2  150.88   10.20
  -5  -2  -2  656.43   37.10
  -5  -2  -2  579.44   37.30
   5   2   2  630.64   37.30
   5   2   2  624.24   37.10
  -6  -2  -2   19.60    3.40
  -7  -2  -2   74.19    7.40
  -7  -2  -2   57.69    6.70
   7   2   2   58.69    7.30
   7   2   2   67.09    7.00
  -8  -2  -2   91.49    9.70
  -8  -2  -2  114.39    9.40
   8   2   2  101.49    9.90
   8   2   2  116.79    9.90
  -9  -2  -2   45.10    7.00
  -9  -2  -2   48.90    6.70
   9   2   2   31.20    6.80
   9   2   2   57.49    7.60
 -10  -2  -2  272.17   20.80
 -10  -2  -2  311.77   20.30
  10   2   2  271.77   21.00
 -11  -2  -2  127.09   12.70
 -11  -2  -2  129.59   12.50
  11   2   2  129.39   13.20
  11   2   2   96.89   12.60
 -12  -2  -2   -4.10    4.40
 -12  -2  -2   -1.30    5.30
  12   2   2    1.80    5.50
 -13  -2  -2    3.40    5.90
  13   2   2   -3.40    5.90
 -14  -2  -2    0.80    5.00
  14   2   2    6.20    6.70
  11  -3  -2   -7.30    4.90
  10  -3  -2   21.20    6.40
   9  -3  -2    2.60    4.30
   9  -3  -2    1.40    4.70
   8  -3  -2  170.88   15.10
   8  -3  -2  194.68   15.30
   7  -3  -2   50.49    7.60
   7  -3  -2   36.90    6.30
  -7   3   2   46.10    3.40
   6  -3  -2    8.60    3.70
   6  -3  -2    4.60    3.00
   5  -3  -2   14.40    3.90
   4  -3  -2  300.87   18.20
   4  -3  -2  279.97   18.40
   3  -3  -2   59.19    4.90
   3  -3  -2   47.70    4.40
   2  -3  -2   21.10    2.30
   2  -3  -2   23.00    2.20
   1  -3  -2 1741.63  102.89
   1  -3  -2 1643.34  104.69
   1  -3  -2 1923.81  107.09
  -1   3   2 1863.91  102.39
   0  -3  -2 1740.63  121.29
  -1  -3  -2  141.09    9.50
  -1  -3  -2  136.59   28.10
  -1  -3  -2  144.39   14.20
  -1  -3  -2  125.59   11.80
   1   3   2  110.49   13.50
   1   3   2  125.59    9.70
   1   3   2  123.89   27.50
   2   3   2 2134.59  120.99
  -3  -3  -2  481.25   29.10
  -3  -3  -2  511.15   29.10
   3   3   2  504.35   29.10
   3   3   2  481.55   28.80
  -4  -3  -2  833.22   47.10
  -4  -3  -2  794.62   47.20
   4   3   2  767.72   47.00
   4   3   2  831.22   47.10
  -5  -3  -2  198.18   13.40
  -5  -3  -2  199.68   13.10
   5   3   2  205.78   13.20
   5   3   2  180.38   13.00
  -6  -3  -2  307.97   19.10
   6   3   2  293.97   19.20
   6   3   2  283.17   19.10
  -7  -3  -2   60.19    7.30
  -7  -3  -2   61.29    6.80
   7   3   2   63.89    7.00
   7   3   2   55.09    6.00
  -8  -3  -2  214.88   15.40
  -8  -3  -2  194.58   14.20
   8   3   2  199.28   15.10
   8   3   2  199.28   15.00
  -9  -3  -2   15.40    4.70
  -9  -3  -2   16.70    5.50
   9   3   2   24.30    5.40
   9   3   2   19.80    4.90
 -10  -3  -2   56.39    8.40
 -10  -3  -2   43.40    7.00
  10   3   2   47.20    7.60
  10   3   2   44.60    7.80
 -11  -3  -2   23.50    6.10
 -11  -3  -2   23.00    5.90
  11   3   2   20.10    6.50
  11   3   2   32.90    6.20
 -12  -3  -2    6.80    5.80
 -12  -3  -2    0.70    5.40
 -13  -3  -2    3.40   10.70
  13   3   2   -1.10    5.90
 -14  -3  -2    2.40    5.30
  14   3   2    6.10    6.70
  10  -4  -2    7.00    5.50
   9  -4  -2    6.20    5.00
   9  -4  -2    7.00    4.80
   8  -4  -2  245.88   17.20
   8  -4  -2  172.48   16.00
   7  -4  -2   43.80    7.00
   7  -4  -2   44.50    6.80
   6  -4  -2   55.99    7.20
   6  -4  -2   67.19    7.10
   5  -4  -2  112.69    9.00
   5  -4  -2   96.59    8.20
   4  -4  -2  182.38   12.70
   4  -4  -2  194.18   12.50
   3  -4  -2   40.40    4.20
   3  -4  -2   43.10    3.80
   2  -4  -2   -0.40    1.10
   1  -4  -2  950.20   57.99
   1  -4  -2 1034.00   62.69
   0  -4  -2   71.59   13.40
   0  -4  -2   65.29    8.30
  -1  -4  -2  305.07   22.30
  -1  -4  -2  325.17   19.80
  -1  -4  -2  318.67   41.70
  -1  -4  -2  367.16   29.90
   1   4   2  317.07   22.70
   1   4   2  317.87   19.80
  -2  -4  -2  533.25   30.80
  -3  -4  -2  245.68   14.90
  -3  -4  -2  236.68   15.00
   3   4   2  265.57   14.80
   3   4   2  225.48   14.40
  -4  -4  -2   87.29    7.00
  -4  -4  -2   84.19    6.90
   4   4   2   90.49    6.50
   4   4   2   86.69    6.60
  -5  -4  -2  210.28   14.10
  -5  -4  -2  225.28   14.10
   5   4   2  200.28   13.80
   5   4   2  199.08   13.70
  -6  -4  -2  154.28   12.40
   6   4   2  188.38   12.70
   6   4   2  185.98   12.70
  -7  -4  -2  140.99   11.90
  -7  -4  -2  150.28   11.60
   7   4   2  155.18   11.40
   7   4   2  158.38   11.80
  -8  -4  -2   22.90    4.90
  -8  -4  -2   16.50    5.00
   8   4   2    7.70    4.20
   8   4   2   19.20    4.90
  -9  -4  -2   83.39    9.10
  -9  -4  -2   93.59   10.20
   9   4   2   94.69   10.00
   9   4   2   84.99    9.30
 -10  -4  -2    7.00    3.80
 -10  -4  -2   -3.50    4.00
  10   4   2    7.80    4.50
  10   4   2    2.00    3.50
 -11  -4  -2    2.00    4.80
 -11  -4  -2    6.60    5.10
  11   4   2    5.20    5.50
 -12  -4  -2    5.20    6.10
 -12  -4  -2   -5.10    4.70
  12   4   2    4.70    4.50
 -13  -4  -2   -3.40    5.00
  13   4   2    6.80    6.10
 -14  -4  -2    4.90    6.00
  14   4   2   -1.50    6.80
 -15  -4  -2   -2.10    5.70
   9  -5  -2    1.10    4.90
   9  -5  -2   -1.60    4.70
   8  -5  -2   22.40    5.60
   8  -5  -2   21.50    5.90
   7  -5  -2   42.00    6.60
   7  -5  -2   33.00    6.40
   6  -5  -2  153.18   11.90
   6  -5  -2  144.89   12.30
   5  -5  -2   27.00    4.80
   5  -5  -2   33.00    4.60
   4  -5  -2    0.40    1.90
   4  -5  -2   -1.80    2.20
   3  -5  -2  361.46   22.60
   3  -5  -2  388.36   22.40
   2  -5  -2  371.36   22.10
   2  -5  -2  380.96   21.90
   1  -5  -2    2.60   10.90
   1  -5  -2   16.30    6.80
   1  -5  -2    8.80    2.70
   0  -5  -2   44.80    7.90
   0  -5  -2   45.20   14.60
  -1  -5  -2   19.50    4.70
  -1  -5  -2   23.90   17.60
  -1  -5  -2   15.00    2.90
  -1  -5  -2   22.70   10.20
   1   5   2   24.90    5.40
   1   5   2   21.00    8.00
  -2  -5  -2  146.69    9.00
  -2  -5  -2  150.38    9.00
  -3  -5  -2  972.10   52.19
  -3  -5  -2  846.82   51.99
   3   5   2  899.81   51.29
   3   5   2  890.21   51.19
  -4  -5  -2  940.61   55.69
  -4  -5  -2  972.50   55.79
   4   5   2  957.10   55.29
  -5  -5  -2  754.32   45.70
  -5  -5  -2  815.82   46.00
   5   5   2  758.72   45.30
   5   5   2  760.02   45.50
  -6  -5  -2  329.27   21.40
   6   5   2  333.07   21.40
   6   5   2  337.37   21.20
  -7  -5  -2   21.90    4.20
  -7  -5  -2   21.30    4.40
   7   5   2   26.90    4.90
  -8  -5  -2   92.79    8.90
   8   5   2   85.69    8.70
   8   5   2   83.29    8.70
  -9  -5  -2  229.58   18.30
  -9  -5  -2  290.77   19.70
   9   5   2  253.07   18.80
   9   5   2  275.87   19.00
 -10  -5  -2   71.59    9.40
 -10  -5  -2   57.29    8.20
  10   5   2   56.59    8.50
  10   5   2   73.49    9.30
 -11  -5  -2   61.29    9.40
 -11  -5  -2   52.79    8.40
  11   5   2   47.80    8.60
  11   5   2   62.29    9.10
 -12  -5  -2   11.00    5.10
  12   5   2    9.00    6.40
 -13  -5  -2    1.40    5.30
  13   5   2   -3.40    5.90
 -14  -5  -2   14.00    7.10
  14   5   2   19.70    7.80
 -15  -5  -2   59.89   10.10
  15   5   2   54.09   10.20
   9  -6  -2    6.50    4.60
   8  -6  -2   49.60    7.90
   7  -6  -2   61.39    8.00
   7  -6  -2   64.09    7.90
   6  -6  -2   81.89    8.50
   6  -6  -2   80.99    8.30
   5  -6  -2   47.00    6.20
   5  -6  -2   48.00    6.80
   4  -6  -2    3.90    2.30
   4  -6  -2    5.70    2.80
   3  -6  -2    2.20    1.60
   3  -6  -2    1.80    2.10
   2  -6  -2    1.60    1.60
   2  -6  -2    2.40    1.30
   1  -6  -2   41.20    2.60
   1  -6  -2   38.40    2.60
   0  -6  -2    0.40    0.80
   0  -6  -2    0.10    1.20
   0  -6  -2   -0.20    4.20
   0  -6  -2    2.10    9.10
  -1  -6  -2 1112.99   65.49
  -1  -6  -2 1098.39   80.39
  -1  -6  -2 1041.50   62.19
  -1  -6  -2  963.80  100.89
   1   6   2 1145.19   68.59
   1   6   2  949.71   64.39
  -2  -6  -2  167.38    9.50
  -2  -6  -2  142.29    9.30
  -3  -6  -2   20.20    2.80
  -3  -6  -2   14.70    2.60
   4   6   2   70.99   41.90
  -5  -6  -2  979.70   55.59
  -5  -6  -2  904.11   55.29
   5   6   2  945.71   54.89
   5   6   2  936.41   54.69
  -6  -6  -2    3.20    3.20
  -6  -6  -2    1.90    3.50
   6   6   2    5.80    3.00
   6   6   2    0.50    3.10
  -7  -6  -2   10.90    4.00
  -7  -6  -2    9.00    3.70
   7   6   2   12.20    4.00
   7   6   2    9.80    3.70
  -8  -6  -2   36.60    6.00
  -8  -6  -2   35.20    6.10
   8   6   2   27.90    5.40
   8   6   2   43.30    6.20
  -9  -6  -2   21.90    5.50
  -9  -6  -2   21.90    6.10
   9   6   2   22.60    4.90
   9   6   2   29.60    5.70
 -10  -6  -2    2.50    4.30
 -10  -6  -2    2.00    3.30
  10   6   2    6.50    3.90
  10   6   2    2.40    3.80
 -11  -6  -2    5.10    5.70
  11   6   2   28.70    7.00
  11   6   2   12.30    5.50
 -12  -6  -2   84.79   11.00
  12   6   2  107.19   12.40
 -13  -6  -2  107.99   12.70
  13   6   2  114.09   13.80
 -14  -6  -2   -1.80    5.50
  14   6   2   -0.20    4.90
 -15  -6  -2    4.50    6.40
  15   6   2    5.10    7.30
   8  -7  -2   -3.60    4.60
   8  -7  -2    6.80    4.50
   7  -7  -2    9.10    4.40
   7  -7  -2    9.00    4.10
   6  -7  -2    2.20    3.30
   6  -7  -2   -1.80    3.10
   5  -7  -2   13.60    4.10
   5  -7  -2   14.30    3.80
   4  -7  -2    8.00    2.80
   4  -7  -2    5.10    3.10
   3  -7  -2  100.09    7.20
   3  -7  -2   94.29    7.50
   2  -7  -2    1.80    1.30
   2  -7  -2   -0.10    1.50
   1  -7  -2    3.50    1.20
   1  -7  -2    2.10    1.10
   0  -7  -2    1.10    0.50
  -1  -7  -2    1.10    0.70
  -1  -7  -2    0.70    0.80
  -2  -7  -2   26.40    2.50
  -2  -7  -2   24.30    2.80
  -3  -7  -2   22.70    3.20
  -3  -7  -2   25.00    3.40
  -4  -7  -2  219.98   14.90
  -4  -7  -2  235.98   15.00
  -5  -7  -2   70.39    6.50
  -5  -7  -2   60.39    6.30
   5   7   2   66.69    5.50
  -6  -7  -2   47.70    6.30
  -6  -7  -2   43.90    6.00
   6   7   2   40.40    5.20
   6   7   2   51.89    5.30
  -7  -7  -2   18.70    4.40
  -7  -7  -2   23.10    4.80
   7   7   2   26.10    4.70
   7   7   2   20.50    4.30
  -8  -7  -2    4.30    3.80
  -8  -7  -2   -1.90    2.30
   8   7   2    3.40    3.30
   8   7   2    6.40    3.90
  -9  -7  -2   19.00    5.30
  -9  -7  -2    7.30    4.50
   9   7   2   16.00    4.70
   9   7   2    7.40    4.20
 -10  -7  -2   -4.60    4.10
 -10  -7  -2    4.40    4.90
  10   7   2   -4.60    3.80
  10   7   2   -0.90    3.90
 -11  -7  -2   24.50    6.90
  11   7   2    8.70    6.40
  11   7   2   23.10    6.40
 -12  -7  -2   40.10    8.00
  12   7   2   33.70    7.90
 -13  -7  -2   -2.20    5.50
  13   7   2    0.40    5.70
 -14  -7  -2   -1.50    4.20
  14   7   2    6.40    6.70
 -15  -7  -2   12.10    7.10
  15   7   2   -1.80    6.20
   7  -8  -2    6.10    4.00
   7  -8  -2   -0.50    3.60
   6  -8  -2    1.40    3.70
   6  -8  -2   17.00    4.50
   5  -8  -2   31.60    5.20
   5  -8  -2   27.70    4.80
   4  -8  -2   29.00    4.60
   4  -8  -2   27.00    5.60
   3  -8  -2   42.00    4.80
   3  -8  -2   41.40    4.50
   2  -8  -2    2.90    1.90
   2  -8  -2    0.90    1.90
   1  -8  -2    4.20    1.60
   0  -8  -2    8.50    1.60
  -1  -8  -2   22.50    2.50
  -1  -8  -2   21.10    2.10
  -2  -8  -2    2.30    1.40
  -2  -8  -2    2.70    1.60
  -3  -8  -2  117.09    8.40
  -3  -8  -2  121.39    8.60
  -4  -8  -2  293.17   18.90
  -4  -8  -2  300.87   18.90
  -5  -8  -2  408.16   26.00
  -5  -8  -2  434.86   26.20
   5   8   2  408.36   24.30
   5   8   2  418.06   24.30
  -6  -8  -2  484.55   29.40
   6   8   2  448.06   27.90
  -7  -8  -2   26.80    5.30
  -7  -8  -2   25.20    5.30
   7   8   2   34.50    4.90
   7   8   2   24.60    5.40
  -8  -8  -2  277.17   19.70
  -8  -8  -2  283.47   19.50
   8   8   2  256.57   18.40
   8   8   2  282.57   19.00
  -9  -8  -2   41.60    6.50
  -9  -8  -2   44.20    6.90
   9   8   2   36.20    6.20
   9   8   2   36.40    6.10
 -10  -8  -2  345.17   24.20
  10   8   2  339.07   23.50
  10   8   2  333.07   23.60
 -11  -8  -2  212.08   17.70
 -11  -8  -2  219.58   18.10
  11   8   2  209.48   17.40
  11   8   2  218.18   17.40
 -12  -8  -2   12.30    7.80
  12   8   2   17.40    6.40
  12   8   2    5.90    6.10
 -13  -8  -2    1.60    5.80
  13   8   2    3.20    5.80
 -14  -8  -2    6.10    6.00
  14   8   2   12.20    6.80
 -15  -8  -2   11.90    7.20
  15   8   2    2.70    6.80
   6  -9  -2   -0.10    3.40
   5  -9  -2    9.80    3.80
   4  -9  -2   12.30    3.30
   3  -9  -2   27.30    3.80
   2  -9  -2   15.30    2.90
   1  -9  -2    0.50    1.90
   1  -9  -2    1.10    1.70
   0  -9  -2  306.97   18.20
   0  -9  -2  296.57   17.90
  -1  -9  -2   10.00    2.20
  -2  -9  -2   27.70    3.10
  -2  -9  -2   26.20    3.40
  -3  -9  -2   92.49    7.20
  -3  -9  -2   84.29    6.80
  -4  -9  -2   44.20    5.30
  -4  -9  -2   42.40    5.20
  -5  -9  -2  102.79    8.70
  -5  -9  -2   82.59    8.20
  -6  -9  -2   10.40    4.00
  -6  -9  -2   18.70    4.50
   6   9   2   12.80    2.40
   6   9   2    7.90    2.60
  -7  -9  -2  193.08   14.30
  -7  -9  -2  180.68   14.00
   7   9   2  173.38   12.40
  -8  -9  -2   45.70    7.00
  -8  -9  -2   32.40    6.10
   8   9   2   34.40    5.80
  -9  -9  -2   26.10    5.70
  -9  -9  -2   15.40    5.50
   9   9   2   14.50    4.90
   9   9   2   29.00    5.40
 -10  -9  -2    9.50    5.90
 -10  -9  -2   15.90    6.50
  10   9   2   20.20    6.40
  10   9   2   12.30    5.20
 -11  -9  -2   89.09   11.60
 -11  -9  -2   92.29   12.00
  11   9   2  114.89   11.70
  11   9   2  107.09   13.70
 -12  -9  -2   21.30    7.50
  12   9   2   19.60    6.50
  12   9   2   26.50    7.10
 -13  -9  -2   12.00    6.70
  13   9   2   26.00    7.90
 -14  -9  -2   10.50    6.80
  14   9   2    3.50    6.20
 -15  -9  -2   14.60    7.50
  15   9   2    5.40    7.00
   5 -10  -2   17.70    4.30
   5 -10  -2   18.40    4.60
   4 -10  -2   -0.60    2.90
   4 -10  -2    1.90    2.90
   3 -10  -2    3.60    2.60
   2 -10  -2  119.19    8.70
   2 -10  -2  113.69    8.50
   1 -10  -2   43.60    4.40
   1 -10  -2   35.10    4.00
   0 -10  -2    0.50    2.00
   0 -10  -2    2.80    1.80
  -1 -10  -2   16.60    2.60
  -1 -10  -2   21.80    3.30
  -2 -10  -2   16.60    2.80
  -2 -10  -2   19.00    3.40
  -3 -10  -2   21.50    3.50
  -3 -10  -2   17.80    3.50
  -4 -10  -2    4.50    2.70
  -4 -10  -2    6.10    3.00
  -5 -10  -2  174.08   13.80
  -5 -10  -2  164.58   12.50
  -6 -10  -2   89.29    8.90
  -6 -10  -2   94.99    9.10
  -7 -10  -2   10.60    4.10
  -7 -10  -2    5.70    3.90
   7  10   2    5.50    2.40
  -8 -10  -2    2.10    4.80
  -8 -10  -2    3.00    4.30
   8  10   2    8.20    4.00
  -9 -10  -2   24.50    6.00
  -9 -10  -2    4.00    4.60
   9  10   2    9.10    3.90
 -10 -10  -2  159.58   13.90
 -10 -10  -2  142.29   13.80
  10  10   2  136.69   12.30
  10  10   2  150.28   12.80
 -11 -10  -2   59.79    9.30
  11  10   2   46.60    8.80
  11  10   2   49.10    8.20
 -12 -10  -2   29.80    6.80
  12  10   2   17.00    6.30
 -13 -10  -2   -3.60    3.80
 -14 -10  -2   10.10    6.70
  14  10   2    4.90    6.60
 -15 -10  -2    3.60    7.00
  15  10   2   -0.90    6.40
   4 -11  -2    1.40    3.20
   4 -11  -2   -0.40    2.90
   3 -11  -2    1.90    2.70
   3 -11  -2    0.10    2.60
   2 -11  -2   39.00    4.60
   2 -11  -2   40.70    4.80
   1 -11  -2   44.50    4.50
   1 -11  -2   34.50    4.40
   0 -11  -2  141.99   10.50
   0 -11  -2  155.28   10.00
  -1 -11  -2    3.80    2.50
  -1 -11  -2    1.20    2.10
  -2 -11  -2   59.99    6.30
  -2 -11  -2   68.59    5.80
  -3 -11  -2    3.10    2.70
  -3 -11  -2    4.10    3.20
  -4 -11  -2  237.88   16.10
  -4 -11  -2  233.28   16.40
  -5 -11  -2  209.88   15.90
  -5 -11  -2  216.68   15.40
  -6 -11  -2   29.40    5.60
  -6 -11  -2   25.10    5.20
  -7 -11  -2   28.80    6.10
  -7 -11  -2   14.30    5.10
   7  11   2   18.70    2.40
   7  11   2   17.30    2.00
  -8 -11  -2    6.90    4.50
  -8 -11  -2    3.40    4.40
   8  11   2    3.70    2.60
  -9 -11  -2   -3.30    3.90
  -9 -11  -2    0.10    4.70
   9  11   2    4.00    3.20
 -10 -11  -2    4.20    5.40
 -10 -11  -2   -1.10    4.60
  10  11   2   -5.60    4.00
  10  11   2    2.40    4.60
 -11 -11  -2  133.39   13.40
  11  11   2  115.79   12.50
  11  11   2  117.79   11.60
 -12 -11  -2   11.80    6.50
  12  11   2   -0.60    5.10
  12  11   2    8.00    4.30
 -13 -11  -2    8.10    6.70
  13  11   2    5.80    7.70
 -14 -11  -2    0.60    6.20
  14  11   2   -2.30    5.50
   2 -12  -2   -1.00    2.50
   2 -12  -2    2.90    2.50
   1 -12  -2    7.90    2.70
   1 -12  -2   12.70    3.40
   0 -12  -2    3.70    2.50
   0 -12  -2   -0.60    2.50
  -1 -12  -2    1.20    2.60
  -1 -12  -2    2.40    2.30
  -2 -12  -2   33.00    4.50
  -2 -12  -2   33.10    5.00
  -3 -12  -2    8.80    3.40
  -3 -12  -2   10.30    3.50
  -4 -12  -2   -3.90    3.00
  -5 -12  -2   11.40    4.30
  -5 -12  -2    3.80    3.70
  -6 -12  -2   14.20    4.70
  -6 -12  -2   23.40    5.20
  -7 -12  -2   10.00    4.70
  -7 -12  -2    4.50    4.40
  -8 -12  -2    8.90    4.70
  -8 -12  -2   -4.50    4.20
   8  12   2    1.90    1.60
   8  12   2    1.30    1.90
  -9 -12  -2   20.00    6.00
  -9 -12  -2   12.00    5.70
   9  12   2   28.80    4.70
 -10 -12  -2    4.30    5.30
 -10 -12  -2   -4.10    4.80
  10  12   2    5.60    3.70
 -11 -12  -2   -1.50    4.50
  11  12   2    6.50    4.40
 -12 -12  -2   21.50    7.90
  12  12   2   28.20    6.60
  12  12   2   21.80    6.80
 -13 -12  -2    8.40    6.50
  13  12   2   -8.00    4.90
 -14 -12  -2    8.30    6.70
  14  12   2    5.60    5.60
   1 -13  -2   19.80    4.00
   1 -13  -2   17.10    3.60
   0 -13  -2   14.00    3.50
  -1 -13  -2   -3.60    2.70
  -2 -13  -2    1.80    3.40
  -3 -13  -2    5.50    3.20
  -3 -13  -2    3.80    3.40
  -4 -13  -2   36.50    5.70
  -4 -13  -2   30.90    5.60
  -5 -13  -2   24.30    5.30
  -5 -13  -2   38.10    6.00
  -6 -13  -2   11.70    4.60
  -6 -13  -2   19.60    5.30
  -7 -13  -2   78.59    9.50
  -7 -13  -2   74.29    9.30
  -8 -13  -2   21.40    5.90
  -9 -13  -2   -0.30    4.70
  -9 -13  -2   -0.50    4.30
   9  13   2   -1.00    1.70
   9  13   2   -0.70    2.10
 -10 -13  -2    8.00    5.80
  10  13   2   16.60    4.00
 -11 -13  -2    1.20    5.10
  11  13   2    7.00    4.00
 -12 -13  -2   10.20    6.40
 -13 -13  -2   -2.10    6.30
  -1 -14  -2    7.40    3.10
  -1 -14  -2    8.10    3.30
  -2 -14  -2    7.10    3.20
  -2 -14  -2    4.00    3.10
  -3 -14  -2    1.70    3.60
  -3 -14  -2   -4.50    3.00
  -4 -14  -2    3.40    3.50
  -4 -14  -2    9.10    4.40
  -5 -14  -2   -0.20    4.00
  -5 -14  -2    2.60    4.30
  -6 -14  -2    5.60    4.60
  -6 -14  -2   19.30    5.30
  -7 -14  -2   51.39    8.30
  -7 -14  -2   67.69    9.10
  -8 -14  -2   12.80    5.80
  -8 -14  -2    3.70    5.30
  -9 -14  -2    4.10    5.40
  -9 -14  -2   -1.00    8.60
 -10 -14  -2   -0.40    4.90
  10  14   2    6.00    2.60
  10  14   2    4.30    2.20
 -11 -14  -2   -0.30    5.10
  11  14   2    5.00    4.90
  11  14   2   -5.90    3.00
 -12 -14  -2    8.70    6.50
  12  14   2    7.90    4.50
  -4 -15  -2   -5.90    3.80
  -4 -15  -2   11.30    4.30
  -5 -15  -2    9.80    4.40
  -5 -15  -2    3.60    4.30
  -6 -15  -2   28.70    6.30
  -6 -15  -2   27.20    6.10
  -7 -15  -2    2.90    4.30
  -7 -15  -2   -3.10    4.20
  -8 -15  -2    5.90    4.80
  -8 -15  -2   -0.80    3.90
  -9 -15  -2    2.40    8.80
 -10 -15  -2    7.60    5.70
 -11 -15  -2   -5.70    5.30
  11  15   2   -0.80    1.70
  11  15   2    4.20    2.30
   8  15  -3    6.90    5.10
  -8 -15   3   13.00    6.80
  -7 -15   3    0.40    5.40
  -6 -15   3    9.20    6.10
  10  14  -3    2.50    5.70
  10  14  -3    4.80    4.00
 -10 -14   3   -5.00    6.40
   9  14  -3    0.60    5.20
   9  14  -3   -4.20    3.50
  -9 -14   3   -4.80    5.10
   8  14  -3   -3.00    4.20
   8  14  -3    3.60    3.30
  -8 -14   3   -7.40    5.00
   7  14  -3   10.50    5.90
   7  14  -3    4.10    4.90
  -7 -14   3    4.50    5.70
   6  14  -3    2.20    2.40
  -6 -14   3    4.10    6.10
  -4 -14   3    5.00    5.60
  -3 -14   3    6.50    4.60
  -2 -14   3    3.60    5.70
  12  13  -3   12.40    7.90
 -12 -13   3    4.80    7.40
  11  13  -3    6.30   11.20
 -11 -13   3    9.10    7.30
  10  13  -3   17.10    5.00
  10  13  -3    9.30    7.20
 -10 -13   3   16.30    8.00
   9  13  -3    8.50    6.40
  -9 -13   3   -1.00    6.00
   8  13  -3    8.10    4.00
   8  13  -3    7.30    6.00
  -8 -13   3   12.40    6.40
   7  13  -3   47.00    5.70
   7  13  -3   39.90    6.90
   6  13  -3   10.10    4.20
   6  13  -3    6.70    4.40
  -6 -13   3   13.30    6.30
   5  13  -3   12.00    2.50
   5  13  -3   12.70    3.20
  -5 -13   3    4.60    4.90
  -5 -13   3   30.60    7.20
  -4 -13   3   43.20    8.10
  -3 -13   3    0.00    4.40
  -3 -13   3   -0.10    4.80
  -2 -13   3   25.20    6.10
  -2 -13   3   25.90    6.20
  -1 -13   3   -0.10    4.30
  -1 -13   3   -3.90    3.60
   0 -13   3    6.70    4.50
   0 -13   3   10.10    4.80
  13  12  -3    3.70    7.70
 -13 -12   3   13.40    9.90
  12  12  -3    3.50    6.80
 -12 -12   3   12.60    8.00
  11  12  -3    5.50    9.20
 -11 -12   3    1.20    6.50
  10  12  -3    5.90    6.30
  10  12  -3    2.10    4.50
 -10 -12   3    6.90    7.00
   9  12  -3   -3.60    5.50
   9  12  -3    5.80    4.30
  -9 -12   3   -2.10    5.00
   8  12  -3   14.20    6.00
   8  12  -3    0.80    3.60
   7  12  -3   31.70    6.90
   7  12  -3   29.90    5.30
  -7 -12   3   25.20    7.50
  -7 -12   3   47.50    8.70
   6  12  -3   45.50    7.10
  -6 -12   3   36.40    7.40
  -6 -12   3   34.40    7.90
   5  12  -3   34.20    5.50
  -5 -12   3   42.50    8.10
  -5 -12   3   39.20    7.70
   4  12  -3    7.90    2.90
  -4 -12   3    2.20    4.20
  -3 -12   3   -5.70    3.40
  -3 -12   3   11.70    5.00
  -2 -12   3    7.30    4.30
  -2 -12   3    7.10    4.20
  -1 -12   3    3.50    3.80
  -1 -12   3   10.70    4.80
   0 -12   3   10.50    4.70
   1 -12   3    1.00    4.10
   1 -12   3    6.60    4.40
   2 -12   3    5.80    4.00
   2 -12   3    1.20    3.50
  13  11  -3    8.40    8.00
 -13 -11   3    9.20    6.40
  12  11  -3   11.70    8.00
 -12 -11   3   -0.10    7.10
  11  11  -3   -6.40    8.10
 -11 -11   3    6.50    6.50
  10  11  -3   10.40    5.40
  10  11  -3    5.20    5.70
 -10 -11   3   -4.20    5.50
   9  11  -3    4.50    4.00
   9  11  -3   -2.80    5.40
   8  11  -3   82.19   11.50
   8  11  -3  105.29    9.40
  -8 -11   3   91.69   12.00
  -8 -11   3  106.49   13.00
   7  11  -3   48.30    6.40
  -7 -11   3   52.59    9.00
  -7 -11   3   44.70    8.40
   6  11  -3   29.10    6.30
   6  11  -3   25.30    4.60
  -6 -11   3   21.70    6.40
  -6 -11   3   26.30    7.90
   5  11  -3   70.79    7.10
  -5 -11   3   99.19   10.70
  -5 -11   3   81.09   10.20
   4  11  -3    0.70    2.40
   4  11  -3    4.20    3.30
  -4 -11   3   -2.00    3.90
  -4 -11   3    6.30    5.00
   3  11  -3    1.20    2.50
  -3 -11   3    1.60    3.90
  -3 -11   3    3.60    4.10
  -2 -11   3    3.30    4.00
  -2 -11   3    3.10    4.10
  -1 -11   3  199.18   15.10
  -1 -11   3  188.48   14.30
   0 -11   3  108.89   10.20
   0 -11   3  104.99    9.40
   1 -11   3    6.50    4.10
   1 -11   3    1.90    3.20
   2 -11   3    5.10    3.90
   3 -11   3    5.50    4.20
   3 -11   3   -4.10    3.00
   4 -11   3    2.70    3.60
  13  10  -3   12.50    8.10
 -13 -10   3    2.40    6.70
  12  10  -3   15.50    7.50
 -12 -10   3    6.30    6.90
 -11 -10   3    6.50    6.60
  10  10  -3    5.70    5.10
  10  10  -3   13.70    7.50
 -10 -10   3   11.40    6.60
   9  10  -3   27.20    5.90
   9  10  -3   23.10    7.20
  -9 -10   3   25.10    7.50
   8  10  -3    4.40    4.30
   8  10  -3   -4.70    4.60
  -8 -10   3    2.30    5.00
  -8 -10   3  -10.40    4.30
   7  10  -3   25.30    6.60
   7  10  -3   18.10    4.70
  -7 -10   3   28.20    7.60
  -7 -10   3   24.80    8.20
   6  10  -3   15.10    3.80
   6  10  -3   13.60    6.10
  -6 -10   3    3.10    4.50
  -6 -10   3   19.70    6.10
   5  10  -3    3.10    4.20
   5  10  -3    0.20    2.80
  -5 -10   3   -1.00    4.30
  -5 -10   3    0.40    4.20
   4  10  -3    4.20    3.70
  -4 -10   3   -7.40    3.60
  -4 -10   3   -2.70    3.50
   3  10  -3   46.50    5.00
  -3 -10   3   49.20    7.30
  -3 -10   3   40.70    6.60
  -2 -10   3   40.70    6.60
  -2 -10   3   38.00    6.00
  -1 -10   3   11.80    4.70
  -1 -10   3   14.40    4.30
   0 -10   3  149.79   12.20
   0 -10   3  133.19   11.10
   1 -10   3   15.30    4.50
   1 -10   3   18.60    4.50
   2 -10   3    9.10    3.80
   2 -10   3    9.20    4.00
   3 -10   3    1.50    4.10
   3 -10   3    3.90    3.40
   4 -10   3   24.10    5.20
   4 -10   3   27.90    5.60
   5 -10   3   -4.40    3.50
  14   9  -3   14.40    9.00
 -14  -9   3   21.70    8.50
  13   9  -3    9.60    8.00
 -13  -9   3   16.80    7.90
  12   9  -3    9.50    7.60
 -12  -9   3   -1.10    6.50
 -11  -9   3   27.40    8.20
  10   9  -3   82.19    9.90
  10   9  -3   60.89   10.30
 -10  -9   3   66.99   10.70
   9   9  -3   -0.20    5.00
   9   9  -3   -3.90    4.30
  -9  -9   3    4.90    5.10
  -9  -9   3   -5.20    5.00
   8   9  -3   41.20    6.90
  -8  -9   3   66.69    9.30
  -8  -9   3   34.90    7.90
   7   9  -3  282.67   20.90
   7   9  -3  275.37   19.30
  -7  -9   3  275.97   21.10
  -7  -9   3  293.77   21.20
   6   9  -3    7.90    3.40
   6   9  -3    4.30    4.60
  -6  -9   3    7.60    4.60
  -6  -9   3    6.30    4.70
   5   9  -3    4.50    4.10
   5   9  -3    5.00    3.00
  -5  -9   3    3.50    4.10
  -5  -9   3    7.60    4.40
   4   9  -3   39.10    5.80
   4   9  -3   47.90    5.10
  -4  -9   3   53.79    7.40
  -4  -9   3   42.90    6.50
   3   9  -3    0.10    2.10
   3   9  -3    7.60    3.50
  -3  -9   3    0.50    2.90
  -3  -9   3    2.50    3.80
   2   9  -3   30.20    4.50
   2   9  -3   31.80    3.80
  -2  -9   3   36.90    6.00
  -2  -9   3   30.60    5.00
   1   9  -3  481.95   27.80
  -1  -9   3  460.75   29.70
  -1  -9   3  448.46   28.90
   0  -9   3   -0.30    3.10
   0  -9   3   -2.40    3.50
   1  -9   3   65.69    6.70
   1  -9   3   69.89    7.60
   2  -9   3   14.20    3.90
   2  -9   3    8.80    4.00
   3  -9   3   59.99    7.00
   4  -9   3   11.80    4.10
   4  -9   3   -1.80    3.20
   5  -9   3   11.60    4.00
   5  -9   3    3.90    4.20
   6  -9   3   42.80    6.90
  14   8  -3   13.20    8.30
 -14  -8   3    6.40    7.40
  13   8  -3   10.20    8.20
 -13  -8   3    2.40    7.00
  12   8  -3   -1.60    4.60
 -12  -8   3    4.60    6.20
 -11  -8   3   90.79   12.70
  10   8  -3    3.50    4.60
  10   8  -3    9.20    6.00
 -10  -8   3   -9.70    4.80
   9   8  -3  129.69   12.90
   9   8  -3   83.59    9.80
  -9  -8   3  119.09   12.70
  -9  -8   3   94.59   12.10
   8   8  -3   84.09    9.00
   8   8  -3   82.79   10.40
  -8  -8   3   81.29   10.20
  -8  -8   3   74.39   10.30
   7   8  -3  131.59   11.00
   7   8  -3  135.49   12.20
  -7  -8   3  113.29   11.90
  -7  -8   3  134.59   12.60
   6   8  -3   38.00    5.60
   6   8  -3   29.80    6.00
  -6  -8   3   31.60    6.30
  -6  -8   3   35.10    6.90
   5   8  -3   27.00    4.80
   5   8  -3   31.10    5.60
  -5  -8   3   20.30    5.10
  -5  -8   3   24.80    5.60
   4   8  -3    2.90    2.70
   4   8  -3    1.00    3.80
  -4  -8   3    2.00    3.50
  -4  -8   3   -0.20    3.20
   3   8  -3   79.79    6.80
   3   8  -3   93.39    8.50
  -3  -8   3   89.99    8.60
  -3  -8   3   78.89    8.00
   2   8  -3    6.90    2.40
   2   8  -3    6.60    3.30
  -2  -8   3    4.80    3.20
  -2  -8   3    7.00    3.80
   1   8  -3   14.40    3.60
   1   8  -3   16.60    3.00
  -1  -8   3   18.30    4.30
  -1  -8   3   19.90    3.90
   0   8  -3  258.27   16.30
   0   8  -3  263.37   16.60
   0  -8   3  291.77   18.30
   0  -8   3  252.67   17.20
  -1   8  -3    9.70    2.20
  -1   8  -3    8.20    1.90
   1  -8   3   14.20    3.70
   1  -8   3   10.90    3.30
   2  -8   3   16.60    4.10
   2  -8   3   15.70    3.80
   3  -8   3   42.50    6.20
   3  -8   3   34.00    5.40
   4  -8   3  270.27   18.10
   4  -8   3  242.98   17.50
   5  -8   3   -0.20    3.40
   5  -8   3   -0.70    3.50
   6  -8   3   -0.30    4.10
   6  -8   3    2.90    3.80
  14   7  -3    2.30    8.20
 -14  -7   3    5.20    6.70
  13   7  -3   24.40    8.90
 -13  -7   3   16.80    7.70
  12   7  -3   -3.50    6.00
 -12  -7   3   -6.10    5.10
  11   7  -3    8.10    7.80
 -11  -7   3   12.60    6.70
  10   7  -3    7.30    4.70
  10   7  -3   14.40    5.70
 -10  -7   3    8.00    6.20
 -10  -7   3   11.10    6.20
   9   7  -3   72.69   10.00
  -9  -7   3   75.19   10.40
  -9  -7   3   69.09   10.10
   8   7  -3   31.90    6.60
   8   7  -3   31.00    6.10
  -8  -7   3   26.00    6.70
  -8  -7   3   25.60    6.20
   7   7  -3   71.59    9.40
   7   7  -3   83.09    9.30
  -7  -7   3   80.19   10.20
  -7  -7   3   89.89    9.60
   6   7  -3   19.20    4.70
  -6  -7   3   24.70    5.10
  -6  -7   3   24.50    5.80
   5   7  -3   81.39    7.30
   5   7  -3   80.29    8.40
  -5  -7   3   63.39    8.40
  -5  -7   3   75.59    7.80
   4   7  -3   71.69    8.60
   4   7  -3   93.79    7.70
  -4  -7   3   91.89    8.80
  -4  -7   3   93.59    8.80
   3   7  -3  351.16   24.60
   3   7  -3  401.16   24.10
  -3  -7   3  406.86   25.20
  -3  -7   3  417.36   25.50
   2   7  -3  110.19    8.00
   2   7  -3  101.69    8.80
  -2  -7   3  112.19    9.30
   1   7  -3   33.90    4.60
   1   7  -3   21.40    3.40
  -1  -7   3   27.40    4.60
  -1  -7   3   25.50    4.20
   0   7  -3  989.00   56.89
   0  -7   3  993.10   57.79
   0  -7   3  947.71   57.19
  -1   7  -3    4.20    2.60
   1  -7   3    2.40    3.10
   1  -7   3    0.80    2.90
  -2   7  -3   28.70    3.50
  -2   7  -3   23.10    3.20
   2  -7   3   35.10    5.20
   2  -7   3   32.30    4.40
  -3   7  -3   10.20    2.20
  -3   7  -3    9.20    2.30
   3  -7   3    7.20    3.40
   3  -7   3   14.40    3.70
   4  -7   3   79.79    8.10
   4  -7   3   73.09    7.80
   5  -7   3  101.09   10.00
   5  -7   3  125.49   10.50
   6  -7   3   36.00    6.10
   7  -7   3   10.60    4.60
   7  -7   3    2.70    4.50
   8  -7   3    1.30    4.10
  14   6  -3   12.80    9.00
 -14  -6   3   32.60    9.20
  13   6  -3   -6.30    6.80
 -13  -6   3   -1.20    5.90
  12   6  -3   16.40    7.60
 -12  -6   3   34.10    8.00
  11   6  -3   27.50    8.20
 -11  -6   3   26.40    7.30
  10   6  -3   -4.50    5.10
 -10  -6   3    1.70    3.80
 -10  -6   3   -6.30    4.40
   9   6  -3   -2.30    4.80
  -9  -6   3    5.90    4.30
  -9  -6   3   10.20    6.00
   8   6  -3  127.69   12.70
   8   6  -3  136.79   11.50
  -8  -6   3  129.29   12.40
  -8  -6   3  143.59   12.90
   7   6  -3  105.79   10.30
   7   6  -3  119.09   11.30
  -7  -6   3  104.39   10.80
  -7  -6   3  113.89   11.20
   6   6  -3  800.02   49.90
   6   6  -3  866.11   49.70
  -6  -6   3  816.72   50.09
  -6  -6   3  805.22   50.29
   5   6  -3  366.66   24.20
   5   6  -3  366.46   23.50
  -5  -6   3  379.66   24.30
  -5  -6   3  361.56   24.20
   4   6  -3    6.70    3.60
   4   6  -3    3.50    2.90
  -4  -6   3    6.50    3.70
  -4  -6   3    5.20    3.30
   3   6  -3  417.16   26.50
   3   6  -3  438.06   25.80
  -3  -6   3  402.76   26.60
  -3  -6   3  428.06   26.60
   2   6  -3  161.38   12.20
   2   6  -3  162.88   11.00
  -2  -6   3  167.28   11.80
  -2  -6   3  159.18   13.10
   1   6  -3  321.97   19.30
   1   6  -3  302.57   19.80
  -1  -6   3  311.07   19.60
  -1  -6   3  312.27   20.20
   0   6  -3   89.89    6.50
   0   6  -3   74.19    7.00
   0  -6   3   78.39    6.80
   0  -6   3   75.69    7.20
  -1   6  -3    9.50    2.90
   1  -6   3    8.90    2.90
  -2   6  -3   44.90    5.10
  -2   6  -3   41.20    4.70
   2  -6   3   42.90    4.90
   2  -6   3   51.79    5.90
  -3   6  -3   65.49    5.90
  -3   6  -3   71.39    6.20
   3  -6   3   60.99    6.20
   3  -6   3   68.69    6.90
  -4   6  -3   88.89    7.20
  -4   6  -3   98.79    7.40
   4  -6   3   86.09    8.20
   4  -6   3   93.59    8.20
  -5   6  -3  130.79    9.40
  -5   6  -3  144.39    9.80
   5  -6   3  126.09   10.70
   5  -6   3  119.39   10.90
  -6   6  -3   25.80    3.70
  -6   6  -3   26.50    3.90
   6  -6   3   40.20    6.40
   6  -6   3   43.50    6.30
  -7   6  -3   -2.70    2.20
  -7   6  -3   -4.00    2.20
   7  -6   3   -1.50    3.70
   7  -6   3    6.20    3.90
   8  -6   3   -0.10    4.40
   9  -6   3    8.00    4.40
  14   5  -3   15.00    7.20
 -14  -5   3   25.90    7.70
  13   5  -3    1.10    7.20
 -13  -5   3    0.90    6.00
  12   5  -3   10.60    6.70
 -12  -5   3   23.70    8.20
  11   5  -3   76.09   11.70
 -11  -5   3   89.99   11.00
 -11  -5   3   73.99   10.80
  10   5  -3   -1.40    5.90
  10   5  -3    7.60    5.60
 -10  -5   3   -3.00    4.40
 -10  -5   3   -6.70    4.30
   9   5  -3   11.60    5.30
   9   5  -3    5.70    4.20
  -9  -5   3    3.20    4.80
  -9  -5   3    9.40    5.20
   8   5  -3    9.60    4.70
   8   5  -3    9.80    5.40
  -8  -5   3   15.40    5.20
  -8  -5   3   13.80    5.40
   7   5  -3   51.19    7.90
   7   5  -3   57.49    7.30
  -7  -5   3   45.10    7.00
  -7  -5   3   48.80    7.70
   6   5  -3   76.19    8.20
   6   5  -3   77.99    9.00
  -6  -5   3   75.89    8.80
  -6  -5   3   71.29    7.80
   5   5  -3   42.60    6.50
   5   5  -3   52.19    5.60
  -5  -5   3   56.79    7.10
  -5  -5   3   49.30    6.60
   4   5  -3   30.70    4.80
  -4  -5   3   20.60    5.20
  -4  -5   3   13.90    3.80
   3   5  -3  365.66   21.60
   3   5  -3  290.07   20.50
  -3  -5   3  335.07   21.60
  -3  -5   3  351.76   21.60
   2   5  -3   65.39    5.70
   2   5  -3   80.49    6.80
  -2  -5   3   61.79    6.70
  -2  -5   3   69.29    6.40
  -1  -5   3   24.90    3.60
   0   5  -3    8.40    7.20
   0   5  -3   19.40   14.10
   0   5  -3    1.20    4.90
   0  -5   3    5.30    6.20
  -1   5  -3  186.58   12.60
  -1   5  -3  195.18   12.90
   1  -5   3  193.38   13.30
   1  -5   3  196.08   12.70
  -2   5  -3  291.57   19.30
  -2   5  -3  323.27   19.30
   2  -5   3  306.37   19.70
   2  -5   3  316.77   19.40
  -3   5  -3   99.89    8.00
  -3   5  -3  108.09    8.00
   3  -5   3   87.29    8.80
   3  -5   3  113.09    8.50
  -4   5  -3  291.77   17.20
  -4   5  -3  253.77   17.10
   4  -5   3  260.17   17.50
   4  -5   3  251.17   17.50
  -5   5  -3  423.26   26.00
  -5   5  -3  429.56   26.20
   5  -5   3  437.26   27.00
   5  -5   3  406.26   26.80
  -6   5  -3   67.49    6.90
   6  -5   3   59.99    7.50
   6  -5   3   52.99    6.90
  -7   5  -3   76.39    7.50
  -7   5  -3   73.79    7.90
   7  -5   3   75.59    8.70
   7  -5   3   98.89    9.40
  -8   5  -3   19.50    4.30
  -8   5  -3   20.50    5.10
   8  -5   3   37.70    7.00
   8  -5   3   30.30    5.90
  -9   5  -3   11.90    3.90
  -9   5  -3   31.70    7.60
 -10   5  -3    3.80    3.10
 -10   5  -3   -1.00    3.00
  10  -5   3    3.00    5.30
 -14  -4   3   -4.80    4.70
  13   4  -3   -1.20    6.60
 -13  -4   3    1.20    5.80
  12   4  -3   30.90    8.10
 -12  -4   3   19.00    6.40
  11   4  -3   15.90    7.30
 -11  -4   3   30.10    7.30
 -11  -4   3   12.50    6.40
  10   4  -3   56.49    9.50
  10   4  -3   78.39   10.90
 -10  -4   3   73.99    9.60
   9   4  -3   51.79    8.00
   9   4  -3   55.39    8.30
  -9  -4   3   53.59    7.70
  -9  -4   3   40.70    7.50
   8   4  -3   12.30    4.70
   8   4  -3   10.50    4.40
  -8  -4   3   13.30    5.20
  -8  -4   3    5.50    4.50
   7   4  -3  143.79   12.00
   7   4  -3  147.69   12.30
  -7  -4   3  140.79   12.20
  -7  -4   3  145.39   11.90
   6   4  -3   57.59    7.70
   6   4  -3   49.00    6.70
  -6  -4   3   51.49    7.50
  -6  -4   3   67.69    7.90
   5   4  -3    1.10    2.10
  -5  -4   3    1.70    3.00
   4   4  -3   -1.40    2.90
   4   4  -3   -5.00    2.30
  -4  -4   3    7.80    3.30
  -4  -4   3   -1.40    2.10
   3   4  -3   29.50    3.90
   3   4  -3   22.40    4.20
  -3  -4   3   18.10    4.00
  -3  -4   3   29.00    4.50
   2   4  -3   33.50    4.60
   2   4  -3   34.00    4.00
  -2  -4   3   36.40    4.50
  -2  -4   3   33.70    4.60
   1   4  -3  319.67   19.40
   1   4  -3  314.67   20.00
  -1  -4   3  310.97   20.00
  -1  -4   3  337.67   19.80
   0   4  -3   11.50    2.40
   0   4  -3    9.50    2.70
   0  -4   3   11.00    2.30
   0  -4   3    8.90    2.60
  -1   4  -3 2320.57  136.49
  -1   4  -3 2368.56  136.19
   1  -4   3 2470.85  136.29
   1  -4   3 2395.26  136.69
  -2   4  -3  181.38   12.40
   2  -4   3  168.78   12.60
   2  -4   3  211.58   12.60
  -3   4  -3    1.00    2.40
  -3   4  -3    3.40    2.50
   3  -4   3    2.30    2.30
   3  -4   3    1.30    2.40
  -4   4  -3 1255.57   73.99
  -4   4  -3 1269.07   74.09
   4  -4   3 1306.17   74.39
  -5   4  -3  181.98   13.00
  -5   4  -3  181.48   12.70
   5  -4   3  179.88   13.20
   5  -4   3  186.18   13.30
  -6   4  -3   95.09    8.30
   6  -4   3   88.89    8.90
   6  -4   3  103.29    8.80
  -7   4  -3  111.29   11.50
  -7   4  -3  118.49   10.40
   7  -4   3  148.39   11.30
   7  -4   3  131.99   11.60
  -8   4  -3   -8.30    3.40
   8  -4   3   -4.30    3.20
   8  -4   3   -5.40    3.50
  -9   4  -3    6.50    4.40
  -9   4  -3    7.60    4.20
   9  -4   3    3.80    7.90
   9  -4   3    2.20    4.20
 -10   4  -3    1.00    4.60
 -10   4  -3   -7.50    4.40
  10  -4   3   12.40    5.60
 -11   4  -3   24.30    8.00
  11  -4   3   33.00    7.90
  13   3  -3    4.30    6.70
 -13  -3   3   -4.80    5.90
  12   3  -3    6.00    6.20
 -12  -3   3    6.20    5.60
 -12  -3   3   -1.60    4.60
 -11  -3   3   22.20    6.60
 -11  -3   3    3.90    5.50
  10   3  -3    2.70    5.40
  10   3  -3   -1.30    4.60
 -10  -3   3   -3.90    4.60
 -10  -3   3    2.20    4.70
   9   3  -3    5.30    3.80
   9   3  -3   -3.10    4.20
  -9  -3   3   -1.90    4.00
  -9  -3   3    1.20    4.10
   8   3  -3    7.70    4.40
   8   3  -3   12.60    5.30
  -8  -3   3    5.80    4.00
  -8  -3   3    4.50    4.00
   7   3  -3  215.78   15.50
   7   3  -3  187.48   14.90
  -7  -3   3  189.58   14.80
  -7  -3   3  204.88   15.10
   6   3  -3   87.99    8.60
   6   3  -3   99.59    9.30
  -6  -3   3   85.49    8.70
  -6  -3   3   76.89    8.40
   5   3  -3  342.07   21.20
   5   3  -3  294.87   20.70
  -5  -3   3  315.37   20.90
  -5  -3   3  317.17   20.90
   4   3  -3  552.74   35.10
   4   3  -3  625.34   35.60
  -4  -3   3  592.44   35.30
  -4  -3   3  558.54   35.40
   3   3  -3  309.47   20.00
   3   3  -3  297.77   19.60
  -3  -3   3  326.47   20.10
  -3  -3   3  325.37   20.00
   2   3  -3  130.89    9.50
   2   3  -3  125.29    9.00
  -2  -3   3  131.89    9.50
  -2  -3   3  133.59    9.50
   1   3  -3   30.80    3.20
   1   3  -3   35.40    4.20
  -1  -3   3   28.40    3.90
  -1  -3   3   31.00    3.50
   0   3  -3  271.27   16.40
   0   3  -3  259.27   16.90
   0  -3   3  269.17   16.90
   0  -3   3  276.67   16.50
  -1   3  -3 1582.34   91.19
  -1   3  -3 1573.04   91.49
   1  -3   3 1630.34   91.59
   1  -3   3 1585.94   91.19
  -2   3  -3 1093.59   64.19
   2  -3   3 1156.18   64.09
   2  -3   3 1072.79   64.19
   3  -3   3   46.90   17.60
  -4   3  -3  434.16   27.10
  -4   3  -3  447.56   27.40
   4  -3   3  442.46   28.20
   4  -3   3  453.55   27.40
  -5   3  -3  552.54   33.40
  -5   3  -3  537.55   33.10
   5  -3   3  510.45   33.50
   5  -3   3  593.74   33.60
  -6   3  -3   26.10    4.30
  -6   3  -3   19.40    4.50
   6  -3   3   21.70    5.20
   6  -3   3   35.80    5.10
  -7   3  -3   11.20    6.30
  -7   3  -3    6.20    3.70
   7  -3   3   19.60    4.40
   7  -3   3    7.60    4.10
  -8   3  -3   52.49    7.40
  -8   3  -3   73.79    7.90
   8  -3   3   74.69    8.60
  -9   3  -3  157.48   13.20
  -9   3  -3  131.19   11.60
   9  -3   3  142.29   12.70
 -10   3  -3   42.70    6.50
 -10   3  -3   32.90    6.50
 -11   3  -3  -10.50    4.70
 -11   3  -3   -4.20    3.80
  11  -3   3    0.00    4.80
  13   2  -3    7.40    7.00
 -13  -2   3   -0.90    4.60
  12   2  -3   -1.80    6.40
 -12  -2   3    3.40    6.50
 -12  -2   3    5.10    5.20
 -11  -2   3    2.50    4.50
  10   2  -3    0.70    5.00
  10   2  -3   -1.20    4.80
 -10  -2   3    8.20    5.20
 -10  -2   3    1.70    4.70
   9   2  -3  108.89   11.40
   9   2  -3   93.69   11.60
  -9  -2   3  108.69   10.10
  -9  -2   3   99.99   10.60
   8   2  -3   74.59    9.30
   8   2  -3   85.09    9.90
  -8  -2   3   64.89    7.70
  -8  -2   3   69.79    8.40
   7   2  -3    4.10    4.20
   7   2  -3    3.20    3.40
  -7  -2   3    3.40    3.50
  -7  -2   3   -5.60    2.90
   6   2  -3  283.17   18.80
   6   2  -3  251.37   18.40
  -6  -2   3  276.17   18.30
  -6  -2   3  264.27   18.30
   5   2  -3  555.54   30.60
   5   2  -3  438.86   31.40
  -5  -2   3  461.55   29.80
  -5  -2   3  477.05   29.90
   4   2  -3  567.54   34.10
   4   2  -3  558.94   34.00
  -4  -2   3  547.35   33.90
  -4  -2   3  563.04   33.70
   3   2  -3  538.75   31.10
   3   2  -3  532.25   31.00
  -3  -2   3  497.45   31.10
  -3  -2   3  485.75   30.80
   2   2  -3  252.37   15.80
   2   2  -3  234.28   15.50
  -2  -2   3  232.68   15.70
  -2  -2   3  268.57   15.80
   1   2  -3   76.39    5.90
   1   2  -3   74.69    5.30
  -1  -2   3   69.89    5.70
  -1  -2   3   68.09    5.60
   0   2  -3   84.49    6.90
   0   2  -3  102.99    6.50
   0  -2   3   93.19    6.90
   0  -2   3   99.19    6.70
  -1   2  -3  857.71   48.50
  -1   2  -3  855.81   48.80
   1  -2   3  794.42   48.60
   1  -2   3  843.22   48.50
  -2   2  -3 1085.09   64.09
  -2   2  -3 1119.09   64.09
   2  -2   3 1132.39   63.99
   2  -2   3 1101.49   64.09
  -3   2  -3   59.49    5.60
  -3   2  -3   64.89    5.70
   3  -2   3   70.09    5.80
   3  -2   3   65.99    5.60
  -4   2  -3  392.56   24.70
  -4   2  -3  408.06   24.90
   4  -2   3  447.06   25.10
   4  -2   3  369.16   24.60
  -5   2  -3   46.60    5.90
  -5   2  -3   49.80    5.60
   5  -2   3   49.30    5.70
  -6   2  -3  606.44   36.20
  -6   2  -3  574.04   35.60
   6  -2   3  590.64   36.00
  -7   2  -3   11.20    4.20
  -7   2  -3   19.10    4.60
   7  -2   3   21.80    4.50
  -8   2  -3   -3.40    3.50
  -8   2  -3    3.30    4.10
   8  -2   3   12.30    4.60
  -9   2  -3   40.00    6.40
  -9   2  -3   43.10    7.00
   9  -2   3   53.29    7.30
 -10   2  -3   16.80    5.20
 -11   2  -3    5.00    4.80
 -12   2  -3    3.90    4.90
  13   1  -3    6.30    7.10
 -13  -1   3   -1.20    4.70
 -13  -1   3   -2.30    5.60
  12   1  -3   13.30    7.30
 -12  -1   3    3.80    4.50
  11   1  -3   39.90   10.00
 -11  -1   3   30.80    7.00
 -11  -1   3   39.60    6.60
  10   1  -3   16.20    6.20
  10   1  -3   24.70    7.20
 -10  -1   3   13.80    5.50
 -10  -1   3   30.70    6.00
   9   1  -3   34.60    7.00
   9   1  -3   42.50    7.20
  -9  -1   3   21.40    5.70
  -9  -1   3   26.90    6.20
   8   1  -3   29.80    6.50
   8   1  -3   44.10    7.40
  -8  -1   3   39.40    5.90
  -8  -1   3   40.60    6.20
   7   1  -3  112.69   11.30
   7   1  -3  133.09   11.60
  -7  -1   3  151.88   11.20
  -7  -1   3  127.79   11.60
   6   1  -3  125.39   10.70
   6   1  -3  118.19   10.50
  -6  -1   3  133.49   10.10
   5   1  -3   54.49    6.10
   5   1  -3   57.59    6.40
  -5  -1   3   48.00    5.60
  -5  -1   3   53.79    6.10
   4   1  -3   24.50    4.00
   4   1  -3   21.60    4.00
  -4  -1   3   23.70    3.90
  -4  -1   3   24.10    3.80
   3   1  -3 6079.59  369.46
  -3  -1   3 6553.54  376.16
  -3  -1   3 5752.62  364.56
  -3  -1   3 6382.06  356.76
   2   1  -3  135.99    9.70
   2   1  -3  148.09    9.90
  -2  -1   3  142.39    9.90
  -2  -1   3  151.28    9.70
   1   1  -3 4136.89  240.88
  -1  -1   3 3829.32  240.08
   0   1  -3 2948.70  167.38
  -1   1  -3 1247.48   72.89
  -1   1  -3 1274.77   73.19
   1  -1   3 1273.87   72.89
   1  -1   3 1301.87   73.09
  -2   1  -3  705.33   40.60
  -2   1  -3  666.73   40.60
   2  -1   3  720.23   40.50
   2  -1   3  690.53   40.60
  -3   1  -3    5.00    2.10
   3  -1   3    2.80    1.90
   3  -1   3    6.80    1.90
  -4   1  -3  399.66   24.10
  -4   1  -3  380.86   24.30
   4  -1   3  396.26   24.30
   4  -1   3  403.16   24.10
  -5   1  -3  920.91   55.09
  -5   1  -3  935.11   54.69
   5  -1   3  926.61   54.89
   5  -1   3  951.00   54.99
  -6   1  -3  108.09    9.20
  -6   1  -3   90.89    8.50
   6  -1   3  122.89    9.20
   7  -1   3   27.30    4.80
  -8   1  -3    1.10    3.70
  -8   1  -3    0.80    3.80
   8  -1   3    2.10    3.40
  -9   1  -3   23.90    5.80
  -9   1  -3   10.30    4.50
   9  -1   3   11.80    8.50
 -10   1  -3   32.60    6.40
 -10   1  -3   17.50    5.90
  10  -1   3   31.60    6.70
 -11   1  -3    3.50    5.10
 -11   1  -3    1.50    4.50
 -12   1  -3    4.30    5.10
 -12   1  -3  -10.60    5.40
 -13   1  -3   10.60    6.10
  12   0  -3   -2.80    5.80
 -12   0   3    5.00    5.20
 -12   0   3    2.90    4.40
  11   0  -3   -0.10    5.70
 -11   0   3   11.50    4.60
 -11   0   3  -11.00    4.50
  10   0  -3   15.90    6.90
  10   0  -3   17.50    6.90
 -10   0   3   17.90    4.80
 -10   0   3   24.70    6.20
   9   0  -3    7.40    5.40
   9   0  -3    8.10    5.20
  -9   0   3   15.90    4.30
  -9   0   3   12.80    4.90
   8   0  -3   21.60    5.90
   8   0  -3   32.20    6.40
  -8   0   3   34.80    5.70
  -8   0   3   28.60    5.90
   7   0  -3  157.68   13.80
   7   0  -3  173.68   14.10
  -7   0   3  193.88   12.90
  -7   0   3  183.68   15.20
   6   0  -3   61.79    7.70
   6   0  -3   68.29    7.30
  -6   0   3   69.39    6.90
  -6   0   3   60.39    6.30
   5   0  -3   -0.70    2.70
   5   0  -3    2.90    3.00
  -5   0   3    2.60    2.50
  -5   0   3    5.10    3.10
   4   0  -3   84.89    7.60
   4   0  -3  100.19    7.90
  -4   0   3   96.99    7.30
  -4   0   3   88.99    7.10
   3   0  -3  238.48   15.20
   3   0  -3  249.97   15.20
  -3   0   3  233.48   14.80
  -3   0   3  225.38   14.70
   2   0  -3  718.43   43.40
   2   0  -3  749.23   43.50
  -2   0   3  760.32   43.30
  -2   0   3  755.72   43.40
  -1   0   3 4925.01  291.97
   0   0  -3  157.48    9.90
   0   0  -3  151.58   10.10
   0   0   3  170.88   10.10
   0   0   3  162.98   10.00
  -1   0  -3  194.68   11.90
  -1   0  -3  186.18   11.70
   1   0   3  198.78   11.90
   1   0   3  190.28   11.70
  -2   0  -3 1699.43   95.79
  -2   0  -3 1694.63   95.79
   2   0   3 1692.83   95.69
   2   0   3 1621.44   95.69
  -3   0  -3   96.79    7.00
   3   0   3   99.79    6.90
   3   0   3   95.49    6.90
  -4   0  -3   44.90    4.70
  -4   0  -3   54.09    5.00
   4   0   3   49.70    4.90
   4   0   3   49.80    4.40
  -5   0  -3  348.17   22.10
  -5   0  -3  350.16   22.30
   5   0   3  365.46   22.30
  -6   0  -3   33.30    5.00
  -6   0  -3   32.80    5.50
   6   0   3   32.20    4.60
  -7   0  -3   54.29    6.50
  -7   0  -3   51.99    7.00
   7   0   3   55.99    7.30
   7   0   3   45.10    6.20
  -8   0  -3  206.38   15.40
  -8   0  -3  192.48   14.40
   8   0   3  203.98   15.00
   8   0   3  202.68   15.50
  -9   0  -3   67.19    7.90
  -9   0  -3   75.39    9.00
   9   0   3   58.59    8.80
   9   0   3   72.09    8.80
 -10   0  -3  154.48   12.20
 -10   0  -3  127.69   12.60
  10   0   3  125.59   12.40
  10   0   3  122.29   13.00
 -11   0  -3   50.39    8.30
 -11   0  -3   28.10    6.50
  11   0   3   48.90   10.30
 -12   0  -3   17.20    5.50
 -12   0  -3    0.50    5.80
 -13   0  -3    9.80    5.70
  12  -1  -3   46.10    9.50
 -12   1   3   27.90    6.40
 -12   1   3   24.80    5.90
  11  -1  -3   -0.80    6.50
 -11   1   3    0.70    4.10
 -11   1   3   -1.00    4.80
  10  -1  -3   -4.10    4.80
  10  -1  -3   -8.70    4.80
 -10   1   3    4.20    3.80
   9  -1  -3   47.60    8.60
  -9   1   3   46.40    6.40
  -9   1   3   43.90    6.60
   8  -1  -3   65.09    9.00
   8  -1  -3   59.89    8.70
  -8   1   3   74.89    6.90
   7  -1  -3   -3.00    3.30
   7  -1  -3   -2.70    3.10
  -7   1   3   -1.00    2.70
  -7   1   3    0.00    2.40
   6  -1  -3  118.19   10.70
   6  -1  -3  122.49   10.80
  -6   1   3  120.59    9.40
  -6   1   3  132.49    9.00
   5  -1  -3  824.92   48.40
   5  -1  -3  815.52   48.30
  -5   1   3  746.23   46.90
  -5   1   3  858.91   47.40
   4  -1  -3  128.59    8.70
   4  -1  -3  103.79    8.50
  -4   1   3  112.49    7.80
  -4   1   3   96.19    7.30
   3  -1  -3 1033.20   60.89
   3  -1  -3 1052.19   60.89
  -3   1   3 1031.00   60.29
  -3   1   3 1085.59   60.19
   2  -1  -3 3229.58  187.38
  -2   1   3 3369.06  186.98
   1  -1  -3 6528.35  379.36
   1  -1  -3 6117.19  369.96
   0  -1  -3 4332.97  262.07
   0   1   3 4211.78  254.67
   0   1   3 4518.15  268.47
  -1  -1  -3   27.90    2.60
  -1  -1  -3   32.00    2.60
   1   1   3   33.00    2.60
   1   1   3   32.80    2.70
  -2  -1  -3   68.79    4.70
  -2  -1  -3   58.79    4.50
   2   1   3   64.09    4.60
   2   1   3   54.19    4.40
  -3  -1  -3 2045.50  113.59
   3   1   3 1927.61  113.39
   3   1   3 1994.80  113.49
  -4  -1  -3  271.67   17.20
  -4  -1  -3  277.37   17.40
   4   1   3  279.97   17.20
   4   1   3  273.67   17.30
  -5  -1  -3  534.25   32.00
  -5  -1  -3  522.05   31.60
   5   1   3  520.35   31.70
  -6  -1  -3  269.37   17.60
  -6  -1  -3  261.97   18.00
   6   1   3  275.87   17.80
   6   1   3  263.97   19.20
  -7  -1  -3  256.07   17.80
  -7  -1  -3  266.67   17.50
   7   1   3  266.97   17.80
   7   1   3  250.37   17.70
  -8  -1  -3   27.40    5.80
  -8  -1  -3   19.60    4.70
   8   1   3   21.50    5.30
   8   1   3   19.90    4.70
  -9  -1  -3    8.50    4.40
  -9  -1  -3   -2.00    3.30
   9   1   3    0.10    3.70
   9   1   3    3.90    4.30
 -10  -1  -3  154.78   13.20
 -10  -1  -3  127.09   12.10
  10   1   3  132.89   12.70
  10   1   3  134.39   13.40
 -11  -1  -3    1.70    4.90
 -11  -1  -3    8.10    5.40
  11   1   3   -1.20    5.40
 -12  -1  -3    7.20    5.90
 -12  -1  -3    9.60    5.20
  12   1   3    5.50    5.90
 -13  -1  -3    2.00    5.50
  13   1   3    6.30    6.30
 -14  -1  -3   -9.20    4.90
  11  -2  -3    8.40    5.80
 -11   2   3    2.90    2.50
 -11   2   3   -0.10    2.20
  10  -2  -3   10.20    6.20
 -10   2   3   -0.90    2.70
 -10   2   3   -1.90    2.50
   9  -2  -3   11.90    5.40
  -9   2   3   12.00    3.30
  -9   2   3   10.60    3.00
   8  -2  -3    6.40    4.50
   8  -2  -3    6.30    4.90
  -8   2   3   15.20    3.30
  -8   2   3    9.20    2.80
   7  -2  -3   77.69    8.70
   7  -2  -3   79.09    8.60
  -7   2   3   76.59    6.50
  -7   2   3   78.19    6.10
   6  -2  -3   40.60    5.70
   6  -2  -3   30.40    5.50
  -6   2   3   27.70    3.30
  -6   2   3   30.00    3.60
   5  -2  -3    1.90    2.80
   5  -2  -3    1.20    3.00
  -5   2   3   -0.10    1.60
  -5   2   3    0.20    1.50
   4  -2  -3    3.50    2.20
   4  -2  -3    9.20    2.90
  -4   2   3    6.00    1.50
  -4   2   3    4.80    1.40
   3  -2  -3  189.08   13.50
   3  -2  -3  238.98   13.80
   2  -2  -3   97.69    6.30
   2  -2  -3   79.39    6.10
   1  -2  -3   96.29    6.40
   1  -2  -3  101.79    6.30
   0  -2  -3   31.30    2.50
   0  -2  -3   36.20    2.60
  -1  -2  -3 1629.74   96.19
   1   2   3 1760.52   96.19
  -2  -2  -3  984.00   54.09
  -2  -2  -3  948.91   53.99
   2   2   3  927.21   53.89
   2   2   3  910.61   53.99
  -3  -2  -3  392.46   23.60
  -3  -2  -3  376.46   23.50
   3   2   3  405.86   23.50
   3   2   3  406.96   23.40
  -4  -2  -3  554.94   32.40
  -4  -2  -3  578.34   32.70
   4   2   3  532.15   32.30
   4   2   3  522.65   32.30
  -5  -2  -3  276.47   18.50
  -5  -2  -3  317.67   18.50
   5   2   3  277.47   18.20
  -6  -2  -3  180.98   11.80
  -6  -2  -3  132.19   10.60
   6   2   3  134.49   10.70
  -7  -2  -3   84.49    8.30
  -7  -2  -3   76.69    7.00
   7   2   3   72.49    7.40
   7   2   3   82.09    8.10
  -8  -2  -3   23.40    4.90
  -8  -2  -3   28.50    5.80
   8   2   3   29.90    5.00
   8   2   3   23.90    4.90
  -9  -2  -3   11.40    4.80
  -9  -2  -3    2.60    3.80
   9   2   3   13.20    5.00
   9   2   3   16.60    4.00
 -10  -2  -3  143.09   12.70
 -10  -2  -3  151.38   13.90
  10   2   3  156.58   14.10
  10   2   3  154.98   13.70
 -11  -2  -3  409.16   28.10
 -11  -2  -3  399.06   26.90
  11   2   3  391.96   28.00
  11   2   3  391.06   27.90
 -12  -2  -3   57.69    8.60
 -12  -2  -3   53.29    9.10
  12   2   3   74.39   10.60
 -13  -2  -3    9.60    6.30
  13   2   3    8.70    6.70
 -14  -2  -3   11.20    5.90
  14   2   3   -3.90    5.90
  11  -3  -3   -3.40    5.00
  10  -3  -3   10.50    7.60
   9  -3  -3    1.80    4.50
   9  -3  -3   -3.10    4.40
   8  -3  -3    1.80    4.20
   7  -3  -3   10.00    4.90
   7  -3  -3   14.30    5.10
   6  -3  -3    9.10    3.80
   6  -3  -3   16.70    4.30
   5  -3  -3    6.80    3.10
   5  -3  -3    7.60    3.20
   4  -3  -3  160.58   11.30
   4  -3  -3  160.38   11.20
   3  -3  -3 2404.06  143.69
   3  -3  -3 2644.04  143.89
   2  -3  -3  411.46   25.00
   2  -3  -3  444.66   25.10
   1  -3  -3 1146.99   64.49
   1  -3  -3 1127.69   64.49
   0  -3  -3  204.58   17.40
   0  -3  -3  243.48   29.90
   0  -3  -3  207.98   14.00
   0   3   3  222.28   21.70
   0   3   3  203.88   14.50
  -1  -3  -3  205.38   11.60
  -1  -3  -3  189.58   11.50
  -2  -3  -3  130.99    8.40
  -2  -3  -3  133.09    8.60
   2   3   3  134.49    8.40
   2   3   3  148.69    8.20
  -3  -3  -3  112.69    7.70
  -3  -3  -3  111.09    7.80
   3   3   3  113.29    7.40
   3   3   3  121.59    7.80
  -4  -3  -3  715.33   41.70
  -4  -3  -3  742.13   41.90
   4   3   3  689.13   41.50
   4   3   3  700.23   41.60
  -5  -3  -3  521.25   31.60
  -5  -3  -3  523.35   31.40
   5   3   3  519.55   31.40
  -6  -3  -3  500.85   33.30
  -6  -3  -3  552.14   34.20
   6   3   3  609.64   33.90
  -7  -3  -3  192.28   14.20
  -7  -3  -3  194.08   14.70
   7   3   3  208.28   14.40
   7   3   3  209.88   14.60
  -8  -3  -3  173.18   13.30
  -8  -3  -3  155.38   12.40
   8   3   3  150.38   12.70
   8   3   3  163.98   12.60
  -9  -3  -3   -5.30    3.20
  -9  -3  -3   -0.90    2.80
   9   3   3    2.80    3.80
   9   3   3   -4.00    3.80
 -10  -3  -3   -0.40    4.10
 -10  -3  -3   -0.20    3.90
  10   3   3    4.50    4.60
  10   3   3    6.70    4.90
 -11  -3  -3    2.10    5.10
 -11  -3  -3    9.30    5.40
  11   3   3   -4.20    4.80
 -12  -3  -3   18.10    6.00
  12   3   3   12.60    6.20
 -13  -3  -3   30.50    7.70
  13   3   3   31.60    8.50
 -14  -3  -3    9.20    5.70
  14   3   3    0.50    6.20
  10  -4  -3   -3.60    4.40
   9  -4  -3    3.30    5.10
   9  -4  -3   -2.30    4.80
   8  -4  -3   26.50    6.30
   8  -4  -3   19.00    5.70
   7  -4  -3    8.20    4.50
   7  -4  -3   -2.80    3.50
   6  -4  -3   41.50    6.00
   6  -4  -3   30.10    5.60
   5  -4  -3    0.00    2.60
   4  -4  -3   49.99    5.50
   4  -4  -3   44.20    4.80
   3  -4  -3  388.46   24.30
   3  -4  -3  421.76   24.20
   2  -4  -3   28.50    2.90
   2  -4  -3   30.20    2.70
   1  -4  -3 1202.68   75.39
   1  -4  -3 1422.66   81.39
   0  -4  -3   12.30    1.70
   0  -4  -3   18.30   14.10
   0  -4  -3    9.60    2.10
  -1  -4  -3 2145.39  117.69
  -1  -4  -3 1884.61  144.59
  -1  -4  -3 1930.61  118.39
  -1  -4  -3 2266.27  126.29
  -1  -4  -3 1942.91  120.59
   1   4   3 2003.40  147.39
   1   4   3 2062.79  122.59
  -2  -4  -3 1895.31  111.79
  -2  -4  -3 2050.09  112.09
  -3  -4  -3    9.20    2.10
   3   4   3    7.00    1.30
   3   4   3    3.80    1.50
  -4  -4  -3   28.80    3.80
  -4  -4  -3   42.60    4.10
   4   4   3   36.70    4.00
   4   4   3   31.80    3.60
  -5  -4  -3 1543.25   89.99
  -5  -4  -3 1591.54   89.89
   5   4   3 1535.95   89.69
  -6  -4  -3   64.09    6.40
  -7  -4  -3  317.47   20.10
  -7  -4  -3  285.77   20.30
   7   4   3  313.77   20.10
   7   4   3  294.37   20.00
  -8  -4  -3 1682.83   95.79
  -8  -4  -3 1656.03   96.49
   8   4   3 1653.83   95.99
   8   4   3 1573.54   95.79
  -9  -4  -3    5.80    4.10
  -9  -4  -3    5.60    4.30
   9   4   3   -0.20    4.30
   9   4   3    3.90    4.10
 -10  -4  -3    9.80    5.30
 -10  -4  -3    0.50    4.00
  10   4   3    4.90    4.00
  10   4   3    6.30    4.70
 -11  -4  -3    5.30    4.90
 -11  -4  -3   -0.80    5.10
  11   4   3   -4.90    4.90
 -12  -4  -3   -0.30    4.90
  12   4   3   -4.90    5.20
 -13  -4  -3    4.80    5.50
  13   4   3    0.80    5.20
 -14  -4  -3   -6.00    5.10
  14   4   3  -10.90    5.50
 -15  -4  -3   -1.00    5.80
  15   4   3    2.70    8.20
   9  -5  -3   22.30    6.10
   9  -5  -3    8.90    4.40
   8  -5  -3   18.10    5.50
   8  -5  -3   22.50    6.20
   7  -5  -3   30.50    6.00
   7  -5  -3   31.90    6.20
   6  -5  -3   49.70    6.60
   6  -5  -3   29.40    5.50
   5  -5  -3  155.08   11.30
   5  -5  -3  129.99   10.60
   4  -5  -3    9.90    3.00
   4  -5  -3    9.40    2.60
   3  -5  -3   80.69    6.40
   3  -5  -3   81.89    6.00
   2  -5  -3  484.65   27.90
   2  -5  -3  480.95   28.00
   1  -5  -3 2220.48  133.59
   0  -5  -3  304.17   23.60
  -1  -5  -3  179.08   12.20
  -1  -5  -3  194.18   22.20
  -1  -5  -3  184.78   42.30
  -1  -5  -3  169.48   11.30
  -2  -5  -3 1494.15   85.39
  -2  -5  -3 1516.55   85.59
  -3  -5  -3  199.78   12.60
  -4  -5  -3  383.06   23.80
  -4  -5  -3  400.86   23.80
   4   5   3  399.66   23.20
   4   5   3  388.16   23.50
  -5  -5  -3   71.19    6.70
  -5  -5  -3   70.09    6.70
   5   5   3   74.79    6.50
   5   5   3   89.29    6.30
  -6  -5  -3   82.29    7.70
   6   5   3   87.69    7.60
  -7  -5  -3   -1.40    2.70
  -7  -5  -3    3.50    3.30
   7   5   3    0.10    2.90
  -8  -5  -3   46.50    6.90
  -8  -5  -3   66.39    6.70
   8   5   3   54.49    7.20
   8   5   3   70.19    7.90
  -9  -5  -3   -6.00    2.70
  -9  -5  -3    0.00    4.00
   9   5   3    5.00    4.70
   9   5   3    4.10    4.20
 -10  -5  -3   71.69    9.00
 -10  -5  -3   76.09   10.00
  10   5   3   83.19    9.60
  10   5   3   72.29    9.10
 -11  -5  -3   53.39    9.00
 -11  -5  -3   40.40    6.90
  11   5   3   44.30    7.90
  11   5   3   38.80    7.60
 -12  -5  -3    7.70    5.50
  12   5   3   15.60    6.80
 -13  -5  -3    1.40    5.40
  13   5   3    5.40    5.90
 -14  -5  -3    4.70    6.20
  14   5   3   21.30    7.90
 -15  -5  -3   -1.70    6.00
  15   5   3    1.00    5.60
   8  -6  -3    3.20    5.80
   8  -6  -3   -2.10    3.70
   7  -6  -3   57.09    8.10
   7  -6  -3   67.39    8.50
   6  -6  -3   56.79    7.20
   6  -6  -3   71.99    8.10
   5  -6  -3  116.19    9.80
   4  -6  -3   14.00    3.10
   4  -6  -3   17.90    3.90
   3  -6  -3   27.10    3.20
   3  -6  -3   25.00    3.30
   2  -6  -3  166.48    9.90
   2  -6  -3  157.08   10.00
   1  -6  -3  782.82   55.59
   1  -6  -3  894.71   70.39
   0  -6  -3   47.30   16.30
   0  -6  -3   39.00   23.80
   0  -6  -3   55.19   10.40
  -1  -6  -3 1267.37   78.79
  -1  -6  -3 1177.78  112.89
  -1  -6  -3 1395.06   92.79
  -2  -6  -3   50.49    3.40
  -2  -6  -3   52.19    3.50
  -3  -6  -3  120.49    7.80
  -3  -6  -3  111.59    8.00
  -4  -6  -3  540.35   31.70
  -4  -6  -3  513.65   31.50
   4   6   3  531.55   30.60
   4   6   3  534.05   30.40
  -5  -6  -3   85.79    7.40
  -5  -6  -3   73.19    6.80
   5   6   3   81.59    6.10
   5   6   3   70.49    6.50
  -6  -6  -3   93.29    8.00
   6   6   3   76.19    7.20
  -7  -6  -3   16.50    4.30
  -7  -6  -3   10.70    3.40
   7   6   3   12.30    3.70
  -8  -6  -3    0.70    3.30
  -8  -6  -3   -3.50    3.10
   8   6   3    7.80    3.50
   8   6   3    1.70    3.20
  -9  -6  -3   23.30    4.80
  -9  -6  -3   16.60    5.30
   9   6   3    7.60    4.50
   9   6   3   22.50    5.50
 -10  -6  -3    6.30    3.80
 -10  -6  -3    9.50    4.80
  10   6   3   10.90    5.00
  10   6   3    4.00    4.40
 -11  -6  -3    4.80    5.40
  11   6   3    4.40    5.40
  11   6   3    1.10    4.80
 -12  -6  -3   27.00    7.00
  12   6   3   17.60    6.60
 -13  -6  -3    0.10    5.30
  13   6   3    4.20    6.00
 -14  -6  -3    5.80    6.10
  14   6   3   -0.90    5.70
 -15  -6  -3    6.20    6.30
  15   6   3   -5.10    6.40
   8  -7  -3    3.50    4.10
   8  -7  -3    6.20    5.00
   7  -7  -3   -7.00    3.30
   7  -7  -3   -6.10    3.90
   6  -7  -3    4.30    3.60
   6  -7  -3    2.30    3.70
   5  -7  -3   10.80    3.50
   4  -7  -3   36.20    4.60
   4  -7  -3   33.30    4.80
   3  -7  -3   26.80    3.90
   3  -7  -3   33.60    3.60
   2  -7  -3   27.60    3.00
   2  -7  -3   28.10    2.70
   0  -7  -3   22.70   22.50
   0  -7  -3   38.00    9.30
   0  -7  -3   26.80   15.00
  -1  -7  -3  133.59   43.10
  -1  -7  -3   95.49   11.90
  -1  -7  -3   98.89   24.10
  -2  -7  -3   55.19    3.70
  -3  -7  -3  171.18   11.50
  -3  -7  -3  197.28   11.80
  -4  -7  -3  505.05   30.60
  -4  -7  -3  516.65   30.60
  -5  -7  -3    8.00    3.30
  -5  -7  -3    9.30    3.30
   5   7   3    6.70    1.80
   5   7   3    4.90    1.90
  -6  -7  -3   56.69    6.60
   6   7   3   62.09    5.60
   6   7   3   50.99    5.90
  -7  -7  -3  126.19   10.70
  -7  -7  -3  125.29   10.40
  -8  -7  -3   55.09    7.10
  -8  -7  -3   62.29    7.80
   8   7   3   40.80    6.10
   8   7   3   59.99    7.10
  -9  -7  -3   12.00    4.80
  -9  -7  -3   19.90    4.90
   9   7   3   19.40    4.80
   9   7   3   20.10    4.80
 -10  -7  -3   16.40    5.80
 -10  -7  -3   27.50    6.70
  10   7   3   33.00    6.20
  10   7   3   25.10    5.90
 -11  -7  -3   40.50    7.80
 -11  -7  -3   45.00    8.40
  11   7   3   21.30    6.60
  11   7   3   34.60    6.60
 -12  -7  -3   47.10    7.70
  12   7   3   46.00    8.30
  12   7   3   37.30    8.00
 -13  -7  -3   17.80    6.80
  13   7   3    9.40    6.70
 -14  -7  -3   10.60    6.70
  14   7   3    8.90    6.80
 -15  -7  -3   10.90    5.90
  15   7   3   13.50    7.60
   7  -8  -3    6.00    4.20
   7  -8  -3  -11.50    4.00
   6  -8  -3   -2.70    3.10
   6  -8  -3   -3.60    3.40
   5  -8  -3    4.10    3.20
   5  -8  -3    0.50    3.00
   4  -8  -3    5.50    2.70
   4  -8  -3    9.40    3.10
   3  -8  -3   59.89    5.50
   3  -8  -3   51.49    4.90
   2  -8  -3   33.40    3.80
   2  -8  -3   34.80    3.40
   1  -8  -3  125.59    8.30
   1  -8  -3  149.79    8.40
  -2  -8  -3    6.70    1.60
  -2  -8  -3   12.30    1.60
  -3  -8  -3  101.69    7.20
  -3  -8  -3   96.19    7.00
  -4  -8  -3   99.59    8.20
  -4  -8  -3  119.49    8.50
  -5  -8  -3  612.34   37.00
  -5  -8  -3  613.64   37.00
  -6  -8  -3   30.00    5.40
  -6  -8  -3   32.10    5.10
   6   8   3   31.40    3.60
   6   8   3   27.70    3.70
  -7  -8  -3   52.59    7.40
  -7  -8  -3   54.89    7.10
   7   8   3   63.69    6.50
   7   8   3   69.79    6.30
  -8  -8  -3  205.08   15.70
  -8  -8  -3  194.58   15.30
   8   8   3  220.48   15.00
  -9  -8  -3   12.10    5.00
  -9  -8  -3    5.70    4.40
   9   8   3   14.00    4.40
   9   8   3   10.50    4.10
 -10  -8  -3   39.70    7.50
  10   8   3   46.90    7.10
  10   8   3   37.20    7.10
 -11  -8  -3   21.70    6.60
 -11  -8  -3   22.40    6.80
  11   8   3   21.80    6.20
 -12  -8  -3  131.49   12.70
  12   8   3  116.49   13.10
  12   8   3  138.09   13.30
 -13  -8  -3    8.90    5.80
  13   8   3   -1.70    4.80
 -14  -8  -3   -2.50    5.70
  14   8   3   11.10    6.80
 -15  -8  -3   -8.60    5.40
  15   8   3   -6.20    6.30
   6  -9  -3   -4.50    3.50
   6  -9  -3   -4.80    3.00
   5  -9  -3    0.80    3.10
   5  -9  -3   -3.70    2.70
   4  -9  -3   14.30    3.70
   3  -9  -3   -2.10    1.90
   3  -9  -3   -2.60    2.20
   2  -9  -3   51.69    4.60
   2  -9  -3   44.70    4.30
   1  -9  -3   41.50    3.60
   0  -9  -3  217.98   13.00
  -1  -9  -3    2.10    1.10
  -1  -9  -3    3.70    1.00
  -2  -9  -3    7.80    1.90
  -2  -9  -3    7.80    1.60
  -3  -9  -3   36.50    4.00
  -3  -9  -3   35.80    3.90
  -4  -9  -3   28.50    4.10
  -4  -9  -3   26.60    3.90
  -5  -9  -3    2.10    2.90
  -5  -9  -3    2.70    3.00
  -6  -9  -3   30.20    5.50
   6   9   3   29.40    2.80
   6   9   3   33.10    2.90
  -7  -9  -3    6.90    4.20
  -7  -9  -3   10.20    3.90
   7   9   3    3.60    2.50
   7   9   3    9.00    2.80
  -8  -9  -3   -1.50    3.50
  -8  -9  -3   -1.10    3.80
   8   9   3    2.00    3.20
  -9  -9  -3    3.00    4.10
  -9  -9  -3   -0.20    4.30
   9   9   3   -4.40    2.90
 -10  -9  -3   61.49   10.60
 -10  -9  -3   52.59    8.40
  10   9   3   45.20    8.00
  10   9   3   46.90    7.00
 -11  -9  -3   18.20    6.60
 -11  -9  -3   17.60    5.50
  11   9   3   18.90    5.70
  11   9   3   20.80    6.00
  12   9   3    4.10    5.30
  12   9   3   12.80    5.30
 -13  -9  -3  110.89   12.00
 -14  -9  -3    7.10    6.40
  14   9   3    4.90    6.70
 -15  -9  -3    6.10    7.20
  15   9   3    1.00    7.30
   5 -10  -3    6.30    3.60
   4 -10  -3   42.30    5.50
   3 -10  -3    5.00    2.60
   2 -10  -3    2.80    2.00
   1 -10  -3   29.90    3.30
   1 -10  -3   31.70    3.40
   0 -10  -3    3.70    1.80
   0 -10  -3    6.20    1.60
  -1 -10  -3   -0.20    1.20
  -1 -10  -3    1.10    1.70
  -2 -10  -3  111.29    8.10
  -2 -10  -3  118.79    7.70
  -3 -10  -3    4.80    2.30
  -3 -10  -3    5.00    2.20
  -4 -10  -3    3.30    2.60
  -4 -10  -3    7.80    2.90
  -5 -10  -3    0.50    2.60
  -5 -10  -3   -1.20    2.60
  -6 -10  -3  106.39    9.00
  -6 -10  -3   92.59    9.00
  -7 -10  -3   27.30    5.60
  -7 -10  -3   17.70    4.70
   7  10   3   16.60    2.50
   7  10   3   17.70    2.60
  -8 -10  -3   -2.60    4.10
  -8 -10  -3    4.10    4.70
   8  10   3    4.20    3.60
   8  10   3    1.50    3.00
  -9 -10  -3  198.68   17.50
  -9 -10  -3  234.68   17.50
   9  10   3  234.38   16.30
 -10 -10  -3   72.19    9.70
 -10 -10  -3   82.69   10.80
  10  10   3   77.19    9.20
 -11 -10  -3  197.48   17.10
 -11 -10  -3  195.78   17.70
  11  10   3  208.58   16.40
 -12 -10  -3   -7.80    4.60
  12  10   3   -2.00    4.30
  12  10   3   -5.00    4.50
 -13 -10  -3   13.30    6.80
  13  10   3    5.30    5.90
 -14 -10  -3    4.10    6.30
  14  10   3    1.90    5.90
 -15 -10  -3   20.00    7.90
  15  10   3   19.00    7.80
   3 -11  -3    3.80    2.70
   2 -11  -3   -0.10    2.10
   2 -11  -3    3.10    2.40
   1 -11  -3   18.80    3.00
   1 -11  -3   19.20    2.90
   0 -11  -3   19.50    2.70
   0 -11  -3   19.30    3.00
  -1 -11  -3    5.60    2.40
  -1 -11  -3    5.50    1.90
  -2 -11  -3   -0.50    1.80
  -2 -11  -3    3.70    2.30
  -3 -11  -3   45.00    5.10
  -3 -11  -3   37.40    4.60
  -4 -11  -3    5.90    3.10
  -4 -11  -3   -0.50    2.90
  -5 -11  -3   96.99   10.30
  -5 -11  -3  117.09    9.60
  -6 -11  -3   70.19    8.30
  -6 -11  -3   84.59    8.80
  -7 -11  -3   42.20    7.00
  -7 -11  -3   61.79    8.10
  -8 -11  -3    1.20    4.00
  -8 -11  -3    0.90    3.90
   8  11   3   -0.30    2.00
   8  11   3   -3.10    2.20
  -9 -11  -3  135.39   12.40
  -9 -11  -3  124.39   12.30
   9  11   3  117.99   11.10
   9  11   3  113.29    9.70
 -10 -11  -3  130.89   14.00
 -10 -11  -3  149.09   14.00
  10  11   3  152.68   12.30
 -11 -11  -3    8.90    6.10
  11  11   3   -1.80    4.40
 -12 -11  -3   30.60    7.60
  12  11   3   18.50    5.60
 -13 -11  -3    4.60    5.90
 -14 -11  -3   -1.60    5.90
   2 -12  -3    8.70    2.70
   2 -12  -3   10.10    2.80
   1 -12  -3    0.30    2.00
   1 -12  -3   -1.80    1.80
   0 -12  -3    8.10    2.30
   0 -12  -3    1.20    2.20
  -1 -12  -3    0.80    2.30
  -1 -12  -3   10.10    2.40
  -2 -12  -3    2.30    2.50
  -2 -12  -3    4.00    2.30
  -3 -12  -3    3.90    2.80
  -3 -12  -3    4.40    2.80
  -4 -12  -3    2.70    3.10
  -4 -12  -3   -1.30    2.80
  -5 -12  -3    8.60    3.80
  -5 -12  -3    4.70    3.50
  -6 -12  -3    1.40    3.70
  -6 -12  -3    1.10    3.40
  -7 -12  -3    1.30    3.90
  -7 -12  -3   -3.90    3.70
  -8 -12  -3    3.80    4.00
  -8 -12  -3   -3.10    3.40
  -9 -12  -3    7.20    5.30
   9  12   3   12.60    3.20
   9  12   3   16.40    3.00
 -10 -12  -3    2.40    5.10
 -10 -12  -3   -3.20    4.30
  10  12   3   -0.70    3.40
  10  12   3    1.80    4.90
  11  12   3    3.70    4.40
  11  12   3    3.50    4.20
 -12 -12  -3    3.80    5.60
 -13 -12  -3   11.40    6.70
 -14 -12  -3   14.90    7.20
   0 -13  -3   -0.10    2.00
   0 -13  -3   -0.30    2.30
  -1 -13  -3   23.60    3.60
  -1 -13  -3   35.00    4.40
  -2 -13  -3    5.90    2.70
  -2 -13  -3    1.50    2.90
  -3 -13  -3    6.80    3.20
  -3 -13  -3   -4.20    2.90
  -4 -13  -3    4.50    3.30
  -4 -13  -3   -4.50    4.30
  -5 -13  -3   52.59    7.20
  -5 -13  -3   74.99    7.90
  -6 -13  -3    3.30    3.80
  -6 -13  -3   -1.30    3.40
  -7 -13  -3   17.00    4.90
  -7 -13  -3   13.60    4.90
  -8 -13  -3   56.19    7.80
  -8 -13  -3   61.49    8.70
  -9 -13  -3    5.30    4.80
  -9 -13  -3    2.90    4.50
 -10 -13  -3   -0.90    5.00
  10  13   3    0.20    3.60
  10  13   3    2.10    3.00
 -11 -13  -3   -0.20    4.80
  11  13   3    3.80    3.40
  11  13   3    3.20    4.00
 -12 -13  -3   17.90    7.30
  12  13   3   16.00    5.80
  12  13   3    9.20    4.90
 -13 -13  -3   30.40    8.30
  13  13   3   34.10    7.30
  -3 -14  -3    0.50    2.80
  -3 -14  -3    0.30    3.00
  -4 -14  -3   11.40    3.90
  -4 -14  -3    5.60    4.10
  -5 -14  -3   -2.50    3.30
  -5 -14  -3    4.90    4.10
  -6 -14  -3    6.70    4.60
  -6 -14  -3   -3.20    3.70
  -7 -14  -3    2.20    4.50
  -7 -14  -3    1.20    4.60
  -8 -14  -3   10.00    5.50
  -8 -14  -3   20.30    6.80
  -9 -14  -3    2.50    5.00
 -10 -14  -3    6.20    8.40
 -11 -14  -3   -0.60    5.20
  11  14   3   -2.80    4.50
  11  14   3   -1.20    2.90
 -12 -14  -3   16.80    6.80
  12  14   3    8.90    4.50
  12  14   3    9.40    4.10
  -4 -15  -3    4.40    3.90
  -4 -15  -3   -1.20    3.00
  -5 -15  -3    1.00    4.20
  -5 -15  -3    9.00    4.00
  -6 -15  -3   16.50    5.00
  -6 -15  -3   17.20    5.00
  -7 -15  -3    9.50    4.80
  -8 -15  -3    3.60    5.00
  -8 -15  -3    3.20    4.60
  -9 -15  -3    2.20    5.90
 -10 -15  -3   39.90    8.00
 -11 -15  -3   -3.00    4.60
  10  14  -4    3.90    7.10
 -10 -14   4    9.90    7.70
   9  14  -4    1.10    5.90
   9  14  -4    2.50    4.00
  -9 -14   4   10.20    7.00
   8  14  -4    7.50    5.70
   8  14  -4   -1.30    3.80
  -8 -14   4   -0.10    5.90
   7  14  -4    0.50    3.30
   7  14  -4   -1.70    4.80
  -7 -14   4   10.60    6.80
   6  14  -4    6.60    5.10
   6  14  -4   14.60    4.30
  -6 -14   4   12.20    6.80
  -5 -14   4   54.59   10.20
  -4 -14   4   -3.80    4.20
  -3 -14   4   -1.70    4.40
  -2 -14   4    5.80    5.10
  11  13  -4   -1.00    5.80
 -11 -13   4   23.70    8.40
  10  13  -4   22.40    8.50
 -10 -13   4   22.40    8.40
   9  13  -4   -2.50    5.10
   9  13  -4   -0.90    3.90
  -9 -13   4    5.30    6.20
   8  13  -4    3.60    5.80
  -8 -13   4    0.40    6.40
   7  13  -4   -1.00    5.30
   7  13  -4    2.20    3.70
  -7 -13   4   -1.60    5.60
   6  13  -4   27.00    4.80
   6  13  -4   23.90    6.30
  -6 -13   4   31.80    8.20
   5  13  -4    3.10    5.10
   4  13  -4    6.10    3.00
  -4 -13   4    6.90    6.60
  -3 -13   4   30.70    7.90
  -2 -13   4   14.60    5.90
  -1 -13   4   -0.40    3.70
  12  12  -4    4.70    8.10
 -12 -12   4    2.40    7.50
  11  12  -4    1.60    6.20
 -11 -12   4    5.40    7.30
  10  12  -4    4.60    7.70
 -10 -12   4   -6.50    5.50
   9  12  -4    0.00    5.90
   9  12  -4   10.50    4.40
  -9 -12   4   10.10    7.20
   8  12  -4  153.28   12.30
   8  12  -4  153.58   15.00
  -8 -12   4  155.88   16.30
   7  12  -4   -0.60    3.50
   7  12  -4   -2.30    5.20
   6  12  -4    7.30    5.20
   6  12  -4   11.50    4.00
  -6 -12   4   18.80    6.40
   5  12  -4   65.09    6.80
   5  12  -4   57.99    7.50
  -5 -12   4   61.39    9.30
  -5 -12   4   43.70    8.60
   4  12  -4   24.00    5.30
  -4 -12   4   49.70    8.00
  -4 -12   4   38.40    7.30
   3  12  -4    4.30    3.00
  -3 -12   4    5.70    4.60
  -3 -12   4   -2.60    4.30
  -2 -12   4    2.20    4.80
  -2 -12   4   -2.30    3.40
  -1 -12   4    1.20    3.70
  -1 -12   4    3.40    4.50
   0 -12   4    9.70    5.10
   0 -12   4    4.70    4.40
   1 -12   4    4.20    5.10
   1 -12   4    9.80    4.70
  13  11  -4   -7.60    6.60
 -13 -11   4    8.00    9.40
  12  11  -4   13.50    7.70
 -12 -11   4   10.30    7.30
  11  11  -4   19.40    8.00
 -11 -11   4    7.40    7.60
  10  11  -4   10.00    7.20
 -10 -11   4   18.60    8.00
   9  11  -4    4.40    4.10
   9  11  -4   -5.00    5.00
  -9 -11   4    4.50    6.20
   8  11  -4   32.10    6.20
   8  11  -4   19.50    7.00
   7  11  -4   68.39    7.50
   7  11  -4   52.69    9.00
  -7 -11   4   63.09   10.80
  -7 -11   4   65.39   10.50
   6  11  -4   31.70    5.20
   6  11  -4   39.10    7.80
  -6 -11   4   26.50    7.10
  -6 -11   4   44.90    8.30
   5  11  -4  111.09    9.40
   5  11  -4  109.49   11.20
  -5 -11   4  114.29   13.00
  -5 -11   4  121.49   12.00
   4  11  -4   59.29    6.60
  -4 -11   4   58.39   10.70
  -4 -11   4   72.79    9.30
   3  11  -4   17.30    4.90
   3  11  -4   12.80    4.50
  -3 -11   4    9.00    5.40
  -3 -11   4    2.80    4.70
  -2 -11   4   47.90    7.60
  -2 -11   4   49.00    7.30
  -1 -11   4  129.99   13.10
  -1 -11   4  117.99   10.80
   0 -11   4   10.60    4.20
   1 -11   4   22.60    5.40
   1 -11   4   16.60    5.50
   2 -11   4    4.10    3.80
   2 -11   4   -1.50    4.00
   3 -11   4    5.30    4.00
   4 -11   4    4.60    3.70
  13  10  -4   -3.60    7.30
 -13 -10   4    1.80    6.80
  12  10  -4   -3.50    7.40
  11  10  -4   -4.30    6.10
 -11 -10   4    9.10    7.30
  10  10  -4    0.90    5.70
 -10 -10   4    2.40    4.80
   9  10  -4   10.60    6.50
   9  10  -4   26.30    6.00
   8  10  -4   19.70    5.30
   8  10  -4   18.10    6.80
  -8 -10   4   24.60    7.30
  -8 -10   4   21.00    8.00
   7  10  -4  241.98   19.70
   7  10  -4  255.87   18.20
  -7 -10   4  227.48   19.50
  -7 -10   4  292.67   21.10
   6  10  -4   -3.30    2.90
   6  10  -4   -9.90    4.50
  -6 -10   4   -4.40    4.50
  -6 -10   4  -12.70    3.80
   5  10  -4   64.99    8.70
   5  10  -4   65.99    7.40
  -5 -10   4   64.79    9.20
  -5 -10   4   70.29    9.90
   4  10  -4  111.39    9.70
  -4 -10   4  126.99   12.10
  -4 -10   4  131.89   11.80
   3  10  -4   20.60    4.20
   3  10  -4   23.30    5.40
  -3 -10   4   30.60    6.70
  -3 -10   4   32.90    6.40
   2  10  -4    2.30    3.80
  -2 -10   4   12.50    4.80
  -2 -10   4   14.60    4.80
   1  10  -4    5.00    3.00
  -1 -10   4   -2.70    4.00
  -1 -10   4   14.90    4.20
   0  10  -4   20.10    3.00
   0  10  -4   15.80    2.50
   0 -10   4   20.40    5.20
   0 -10   4   28.20    5.10
   1 -10   4   11.90    3.90
   1 -10   4    0.30    4.30
   2 -10   4   11.60    7.30
   2 -10   4    4.80    3.80
   3 -10   4    4.60    4.10
   3 -10   4    4.60    3.50
   4 -10   4   -4.70    3.60
   4 -10   4   -2.70    3.30
   5 -10   4   13.10    5.30
  13   9  -4  -10.80    5.70
 -13  -9   4    1.40    6.80
  12   9  -4   11.20    8.20
 -12  -9   4   -1.40    6.60
  11   9  -4    8.30    6.90
 -11  -9   4    3.00    4.80
  10   9  -4   52.79    9.80
 -10  -9   4   47.50    9.90
   9   9  -4   21.10    6.10
   9   9  -4   40.50    8.10
  -9  -9   4   27.80    7.90
   8   9  -4   -2.70    5.10
   8   9  -4   -3.10    4.00
  -8  -9   4   -5.30    4.60
  -8  -9   4   -3.00    5.10
  -7  -9   4   21.60    6.90
  -7  -9   4   28.50    6.90
   6   9  -4    1.00    3.60
   6   9  -4   -1.20    4.80
  -6  -9   4   -3.20    4.30
  -6  -9   4   -6.90    4.20
   5   9  -4    1.00    3.10
   5   9  -4    7.60    5.10
  -5  -9   4   -0.20    2.90
  -5  -9   4    3.70    4.10
   4   9  -4    3.30    3.00
   4   9  -4    0.60    4.20
  -4  -9   4   -2.70    3.30
  -4  -9   4    3.80    3.90
   3   9  -4   18.60    3.60
  -3  -9   4   26.70    5.50
  -3  -9   4   32.00    6.00
   2   9  -4   94.19    8.70
  -2  -9   4   78.59    8.20
  -2  -9   4   74.39    8.50
   1   9  -4  140.89   10.80
   1   9  -4  126.09    9.80
  -1  -9   4  136.39   11.60
  -1  -9   4  132.89   10.90
   0  -9   4   50.69    7.20
   0  -9   4   58.89    6.90
  -1   9  -4    6.30    2.40
  -1   9  -4    5.90    2.80
   1  -9   4   15.00    4.00
   1  -9   4   19.40    4.70
   2  -9   4   39.90    6.30
   2  -9   4   43.50    5.80
   3  -9   4   21.90    5.30
   3  -9   4   18.10    4.80
   4  -9   4   17.60    5.00
   4  -9   4    5.90    4.20
   5  -9   4    8.50    4.40
   5  -9   4    2.70    4.00
   6  -9   4    1.90    4.10
  13   8  -4   -0.30    6.80
 -13  -8   4    3.80    6.70
  12   8  -4    1.20    7.10
 -12  -8   4   10.20    7.30
  11   8  -4    5.40    5.60
 -11  -8   4    7.50    6.70
  10   8  -4   -4.40    5.60
 -10  -8   4   -4.30    3.90
   9   8  -4   22.50    6.80
   9   8  -4   19.20    5.80
  -9  -8   4    9.70    5.50
   8   8  -4    5.70    5.10
  -8  -8   4    6.40    5.80
  -8  -8   4    7.90    4.40
   7   8  -4   -1.10    3.30
   7   8  -4   -0.80    4.20
  -7  -8   4   -1.90    4.40
  -7  -8   4   -0.40    4.40
   6   8  -4   16.80    4.40
   6   8  -4   11.20    5.00
  -6  -8   4   22.50    5.90
  -6  -8   4    7.40    4.80
   5   8  -4  172.38   12.80
   5   8  -4  161.18   13.90
  -5  -8   4  177.98   14.20
  -5  -8   4  185.28   14.10
   4   8  -4   28.70    4.70
   4   8  -4   17.30    4.90
  -4  -8   4   33.10    6.00
  -4  -8   4   22.00    5.30
   3   8  -4    5.30    2.60
   3   8  -4    8.80    4.80
  -3  -8   4   12.60    4.50
  -3  -8   4    4.80    3.80
   2   8  -4   46.30    5.10
   2   8  -4   49.00    6.60
  -2  -8   4   33.90    5.90
  -2  -8   4   45.10    6.20
   1   8  -4   57.49    6.90
   1   8  -4   72.89    6.10
  -1  -8   4   79.59    8.10
  -1  -8   4   57.29    7.00
   0   8  -4   16.00    3.90
   0  -8   4   14.80    4.30
   0  -8   4    6.80    3.60
  -1   8  -4   16.40    4.10
  -1   8  -4   16.10    3.30
   1  -8   4   17.10    4.00
   1  -8   4   20.00    4.60
  -2   8  -4   23.80    3.70
  -2   8  -4   24.40    4.00
   2  -8   4   13.50    4.20
   2  -8   4   10.10    4.00
  -3   8  -4   26.20    3.70
  -3   8  -4   27.20    3.70
   3  -8   4   26.00    4.80
   3  -8   4   32.60    5.50
   4  -8   4    4.80    3.60
   4  -8   4    8.30    3.90
   5  -8   4    6.00    4.00
   5  -8   4    8.10    4.00
   6  -8   4    1.30    7.50
   6  -8   4    8.10    4.40
   7  -8   4    6.30    4.20
  13   7  -4   -0.80    7.20
 -13  -7   4    3.40    6.80
  12   7  -4   17.20    8.70
 -12  -7   4   30.10    8.10
  11   7  -4   -2.10    6.00
 -11  -7   4   -0.20    6.10
  10   7  -4   -4.20    3.70
 -10  -7   4    7.80    6.30
   9   7  -4   -2.20    3.30
   9   7  -4    4.10    5.20
  -9  -7   4   -3.00    4.60
  -9  -7   4   -4.20    5.50
   8   7  -4   -0.20    5.00
   8   7  -4    1.80    4.00
  -8  -7   4    0.00    5.30
   7   7  -4  169.18   13.60
   7   7  -4  181.78   14.90
  -7  -7   4  164.98   14.30
  -7  -7   4  163.18   14.70
   6   7  -4    3.40    3.70
   6   7  -4   -0.30    4.00
  -6  -7   4   -0.80    4.50
  -6  -7   4   -2.50    4.00
   5   7  -4    8.50    4.70
   5   7  -4   10.30    3.70
  -5  -7   4   16.70    5.20
  -5  -7   4    8.00    4.50
   4   7  -4    5.10    3.00
   4   7  -4    5.40    4.00
  -4  -7   4   10.00    4.40
  -4  -7   4   11.10    4.20
   3   7  -4  111.19    8.70
  -3  -7   4  109.99    9.90
  -3  -7   4  114.79   10.00
   2   7  -4   43.40    4.90
   2   7  -4   55.09    6.50
  -2  -7   4   44.80    6.00
  -2  -7   4   49.50    6.50
   1   7  -4   22.30    3.80
   1   7  -4   18.70    4.20
  -1  -7   4   26.30    4.30
  -1  -7   4   23.10    4.80
   0   7  -4  134.09    9.90
   0   7  -4  149.88   10.80
   0  -7   4  139.79   11.40
   0  -7   4  127.09   10.30
  -1   7  -4    2.10    2.90
   1  -7   4    8.20    3.10
   1  -7   4    5.20    3.20
  -2   7  -4    8.00    3.30
  -2   7  -4    9.90    2.90
   2  -7   4    9.40    3.50
   2  -7   4    9.40    3.60
  -3   7  -4  274.97   17.50
   3  -7   4  286.07   18.60
   3  -7   4  250.67   18.10
  -4   7  -4   -1.60    2.60
  -4   7  -4    0.90    2.90
   4  -7   4   -1.70    3.20
   4  -7   4   -0.10    3.10
  -5   7  -4   32.50    4.70
  -5   7  -4   29.30    4.40
   5  -7   4   37.30    6.10
   5  -7   4   49.40    6.70
  -6   7  -4   16.10    3.10
  -6   7  -4   15.50    3.20
   6  -7   4   16.80    4.90
   6  -7   4   15.90    5.00
   7  -7   4   89.69    9.80
   8  -7   4    9.20    5.00
  13   6  -4    4.70    7.40
 -13  -6   4    9.40    7.60
  12   6  -4   -2.30    6.30
 -12  -6   4    1.40    5.90
  11   6  -4    8.40    6.90
 -11  -6   4    4.90    6.30
  10   6  -4   16.70    7.10
 -10  -6   4   16.80    5.30
 -10  -6   4    9.00    5.50
   9   6  -4   35.90    6.80
   9   6  -4   19.50    6.30
  -9  -6   4   20.60    5.90
   8   6  -4    9.70    4.00
   8   6  -4   12.20    5.60
  -8  -6   4   19.60    6.10
  -8  -6   4   35.70    7.10
   7   6  -4    2.70    3.90
   7   6  -4    6.30    5.30
  -7  -6   4    6.60    4.90
  -7  -6   4   10.40    4.80
   6   6  -4   33.40    5.40
   6   6  -4   29.40    6.60
  -6  -6   4   37.40    7.00
  -6  -6   4   32.70    5.90
   5   6  -4   40.30    6.90
   5   6  -4   51.99    6.40
  -5  -6   4   49.70    7.30
  -5  -6   4   52.29    7.30
   4   6  -4  147.89   10.90
   4   6  -4  151.38   12.10
  -4  -6   4  150.18   12.10
  -4  -6   4  129.39   11.10
   3   6  -4  351.36   20.50
   3   6  -4  290.57   21.30
  -3  -6   4  325.67   21.40
  -3  -6   4  311.07   21.30
   2   6  -4    0.60    3.20
   2   6  -4    2.10    2.70
  -2  -6   4    1.60    3.20
  -2  -6   4    4.50    3.50
   1   6  -4 1404.06   81.59
   1   6  -4 1407.96   80.89
  -1  -6   4 1428.36   82.49
  -1  -6   4 1367.96   81.79
   0   6  -4   34.50    4.20
   0   6  -4   39.50    5.40
   0  -6   4   32.00    4.60
   0  -6   4   28.00    5.10
  -1   6  -4    1.40    3.10
  -1   6  -4    3.50    2.50
   1  -6   4   -0.10    2.30
   1  -6   4    0.60    3.10
  -2   6  -4   73.69    6.80
  -2   6  -4   76.49    7.30
   2  -6   4   72.59    7.10
   2  -6   4   67.09    6.60
  -3   6  -4   44.90    5.30
  -3   6  -4   47.10    5.70
   3  -6   4   44.80    6.00
   3  -6   4   51.09    5.80
  -4   6  -4  262.67   16.80
  -4   6  -4  256.37   16.90
   4  -6   4  251.37   17.40
   4  -6   4  238.08   17.10
  -5   6  -4   24.60    4.80
  -5   6  -4   20.40    4.30
   5  -6   4   32.00    5.50
   5  -6   4   23.00    5.00
   6  -6   4  183.48   14.20
   6  -6   4  168.98   14.90
  -7   6  -4    6.00    4.40
  -7   6  -4    5.90    3.50
   7  -6   4   12.10    5.00
   7  -6   4   10.20    4.50
  -8   6  -4    6.70    3.50
  -8   6  -4   13.00    4.00
  -9   6  -4    4.50    3.10
  -9   6  -4   -0.70    2.80
   9  -6   4   10.00    5.80
  13   5  -4    9.20    7.60
 -13  -5   4   -5.10    5.60
  12   5  -4    5.80    7.10
 -12  -5   4   15.70    6.70
  11   5  -4    7.30    6.50
 -11  -5   4    0.90    5.50
  10   5  -4   20.50    7.00
  10   5  -4    5.40    5.90
 -10  -5   4   15.20    6.00
 -10  -5   4   13.50    5.80
   9   5  -4    3.70    3.70
   9   5  -4    3.10    5.20
  -9  -5   4   17.90    6.10
  -9  -5   4    7.70    6.10
   8   5  -4   56.99    8.50
   8   5  -4   72.69    9.50
  -8  -5   4   70.79    9.50
  -8  -5   4   77.59    9.30
   7   5  -4   34.80    6.20
   7   5  -4   37.20    7.10
  -7  -5   4   28.80    6.60
  -7  -5   4   40.50    6.80
   6   5  -4 1013.80   58.89
   6   5  -4  956.80   59.19
  -6  -5   4  982.40   58.99
  -6  -5   4  969.40   59.39
   5   5  -4  401.86   24.60
   5   5  -4  347.17   25.10
  -5  -5   4  400.86   25.60
  -5  -5   4  379.96   25.10
   4   5  -4   14.70    4.40
   4   5  -4   17.80    3.60
  -4  -5   4   18.50    4.40
  -4  -5   4    6.50    3.90
   3   5  -4 1009.10   59.79
   3   5  -4 1025.60   59.09
  -3  -5   4  991.40   59.79
   2   5  -4   68.39    6.00
   2   5  -4   60.19    6.80
  -2  -5   4   63.19    6.70
  -2  -5   4   59.99    6.80
   1   5  -4 1907.91  106.89
   1   5  -4 1792.22  107.49
  -1  -5   4 1887.31  107.29
   0   5  -4   17.30    4.20
   0   5  -4   27.30    4.00
   0  -5   4   21.10    4.00
  -1   5  -4  708.53   41.10
  -1   5  -4  712.63   41.60
   1  -5   4  654.33   41.00
   1  -5   4  702.63   41.70
  -2   5  -4   48.90    5.60
   2  -5   4   51.89    6.40
   2  -5   4   50.39    6.10
  -3   5  -4    2.00    2.80
  -3   5  -4    1.90    2.70
   3  -5   4    5.60    2.90
   3  -5   4    4.00    3.20
  -4   5  -4  215.78   15.80
  -4   5  -4  219.78   15.00
   4  -5   4  237.38   15.40
   4  -5   4  203.48   15.00
  -5   5  -4   -1.10    3.10
   5  -5   4   -0.70    2.90
   5  -5   4   -4.10    3.10
  -6   5  -4  107.19    9.40
  -6   5  -4  103.59    9.10
   6  -5   4  108.59    9.70
   6  -5   4  107.39   10.00
  -7   5  -4    5.00    3.90
   7  -5   4   13.80    4.70
   7  -5   4   11.60    4.60
  -8   5  -4   16.80    4.90
   8  -5   4   20.80    5.60
   8  -5   4   21.60    5.50
  -9   5  -4    6.80    4.90
   9  -5   4    7.90    5.00
 -10   5  -4    2.40    6.50
 -10   5  -4    1.10    6.50
  10  -5   4   -1.30    4.80
  13   4  -4    3.50    7.10
 -13  -4   4    2.50    5.90
  12   4  -4    3.40    6.70
 -12  -4   4   -0.60    5.50
 -11  -4   4    1.20    5.70
 -11  -4   4  -13.90    4.50
  10   4  -4   -0.30    4.90
  10   4  -4   -2.50    4.40
 -10  -4   4    4.60    5.20
 -10  -4   4    0.20    4.60
   9   4  -4   31.70    7.10
   9   4  -4   26.00    7.10
  -9  -4   4   26.80    6.60
  -9  -4   4   21.80    6.10
   8   4  -4   49.30    8.00
   8   4  -4   25.00    6.00
  -8  -4   4   36.40    6.40
  -8  -4   4   27.70    6.20
   7   4  -4  117.99   11.20
   7   4  -4  135.69   12.20
  -7  -4   4  125.39   11.80
  -7  -4   4  131.69   11.60
   6   4  -4 1268.87   74.69
   6   4  -4 1229.88   74.89
  -6  -4   4 1252.47   74.99
  -6  -4   4 1293.37   74.69
   5   4  -4  161.28   12.60
   5   4  -4  150.98   13.00
  -5  -4   4  185.78   13.50
  -5  -4   4  174.28   13.10
   4   4  -4  103.39    8.70
   4   4  -4  101.69   10.90
  -4  -4   4  100.59    8.50
   3   4  -4   88.69    8.50
  -3  -4   4  104.09    8.70
   2   4  -4  121.79    9.70
   2   4  -4  116.99    8.60
  -2  -4   4  133.19    9.70
  -2  -4   4  115.19    9.60
   1   4  -4   30.70    3.80
   1   4  -4   26.50    4.30
  -1  -4   4   24.70    3.90
  -1  -4   4   26.10    4.00
   0   4  -4  154.58   10.40
   0   4  -4  154.78   11.20
   0  -4   4  154.48   10.70
   0  -4   4  152.68   11.10
  -1   4  -4  792.02   47.50
  -1   4  -4  835.32   47.20
   1  -4   4  731.93   47.40
   1  -4   4  854.81   47.30
  -2   4  -4 1038.70   63.29
  -2   4  -4 1104.49   63.19
   2  -4   4 1107.89   63.09
  -3   4  -4   16.70    3.50
  -3   4  -4   16.20    3.80
   3  -4   4   13.70    3.60
   3  -4   4   18.30    4.30
  -4   4  -4   -0.50    3.10
   4  -4   4    4.30    3.00
   4  -4   4    9.30    3.80
  -5   4  -4    5.80    3.40
  -5   4  -4    4.50    3.50
   5  -4   4    5.30    3.20
   5  -4   4    7.10    3.40
  -6   4  -4  173.08   13.40
  -6   4  -4  183.38   16.70
   6  -4   4  191.88   13.50
   6  -4   4  162.28   13.30
  -7   4  -4   56.59    7.20
  -7   4  -4   51.69    6.90
   7  -4   4   63.79    8.10
   7  -4   4   58.59    7.60
  -8   4  -4   -4.50    3.80
  -8   4  -4    2.10    4.10
   8  -4   4    5.30    4.60
   8  -4   4   -2.60    4.10
  -9   4  -4   -4.60    3.70
  -9   4  -4   -2.90    4.10
   9  -4   4    5.10    6.10
 -10   4  -4   -1.40    4.90
 -10   4  -4    8.60    4.80
  10  -4   4    4.70    5.00
 -11   4  -4    1.40    4.40
 -11   4  -4   11.90    5.50
  11  -4   4    0.70    5.90
  13   3  -4    1.50    6.20
  12   3  -4    7.40    6.70
 -12  -3   4    7.50    7.20
 -12  -3   4   -2.70    4.90
  11   3  -4   -5.80    5.20
 -11  -3   4   -3.50    4.90
 -11  -3   4  -13.30    4.00
  10   3  -4   46.90    8.20
  10   3  -4   62.69   10.10
 -10  -3   4   70.99    9.00
 -10  -3   4   41.30    7.90
   9   3  -4    7.20    5.00
   9   3  -4   25.00    6.70
  -9  -3   4   14.50    5.40
  -9  -3   4   18.10    6.30
   8   3  -4   36.40    7.00
   8   3  -4   35.10    6.70
  -8  -3   4   34.80    6.50
  -8  -3   4   38.70    6.50
   7   3  -4   45.80    6.80
   7   3  -4   38.00    6.80
  -7  -3   4   38.10    6.20
  -7  -3   4   29.30    5.90
   6   3  -4    1.20    3.90
   6   3  -4    5.90    3.90
  -6  -3   4    6.20    3.90
  -6  -3   4    2.00    4.00
   5   3  -4   56.19    6.70
   5   3  -4   59.19    6.60
  -5  -3   4   59.09    7.00
  -5  -3   4   51.19    8.00
   4   3  -4  313.77   19.00
   4   3  -4  262.07   18.20
  -4  -3   4  259.07   18.50
  -4  -3   4  274.27   19.60
   3   3  -4   25.90    4.70
   3   3  -4   31.30    4.40
  -3  -3   4   25.10    4.40
  -3  -3   4   30.60    4.50
   2   3  -4   83.29    6.60
   2   3  -4   99.59    7.70
  -2  -3   4   77.29    6.80
  -2  -3   4   83.69    7.30
   1   3  -4  159.68   11.50
   1   3  -4  165.48   10.90
  -1  -3   4  164.08   11.40
  -1  -3   4  167.28   11.20
   0   3  -4  109.99    8.40
   0   3  -4  104.59    7.70
   0  -3   4  104.49    8.30
   0  -3   4  116.19    8.00
  -1   3  -4   67.39    6.10
  -1   3  -4   63.59    5.50
   1  -3   4   66.69    5.70
   1  -3   4   63.49    5.50
  -2   3  -4   70.59    6.40
  -2   3  -4   76.79    6.10
   2  -3   4   51.89    5.90
   2  -3   4   75.59    6.00
  -3   3  -4  236.18   16.30
   3  -3   4  262.17   17.50
   3  -3   4  249.97   16.20
  -4   3  -4   91.49    8.20
   4  -3   4  100.19    8.30
   4  -3   4  100.19    8.30
  -5   3  -4   32.20    5.10
  -5   3  -4   24.20    4.90
   5  -3   4   29.90    4.80
   5  -3   4   28.90    4.90
  -6   3  -4   31.40    5.40
  -6   3  -4   38.90    5.50
   6  -3   4   23.70    4.90
   6  -3   4   21.70    4.50
  -7   3  -4   11.00    4.30
  -7   3  -4    6.70    3.90
   7  -3   4    7.50    4.20
   7  -3   4    9.20    4.00
  -8   3  -4   17.40    4.50
  -8   3  -4   15.80    5.00
   8  -3   4   26.00    6.30
   8  -3   4   27.10    5.90
  -9   3  -4   20.70    5.80
  -9   3  -4   11.10    4.90
   9  -3   4   10.80    5.00
   9  -3   4   19.20    5.90
 -10   3  -4   11.30    5.70
 -10   3  -4   15.80    5.10
  10  -3   4   28.80    6.90
 -11   3  -4   -2.40    4.10
 -11   3  -4   -3.20    5.30
  11  -3   4   -0.60    4.90
  13   2  -4    1.10    6.60
 -13  -2   4   -4.30    5.00
  12   2  -4    0.50    6.30
 -12  -2   4   -4.00    4.20
 -12  -2   4  -10.40    5.10
  11   2  -4    5.50    6.20
 -11  -2   4   -4.80    4.20
  10   2  -4   38.10    8.50
  10   2  -4   31.80    7.70
 -10  -2   4   39.60    7.10
 -10  -2   4   23.50    6.70
   9   2  -4   97.09   12.10
   9   2  -4  125.89   15.70
  -9  -2   4  104.19   10.30
  -9  -2   4  115.89   11.70
   8   2  -4   43.00    7.50
   8   2  -4   45.40    7.20
  -8  -2   4   50.09    6.70
  -8  -2   4   49.30    7.40
   7   2  -4   21.10    5.60
   7   2  -4   20.90    4.80
  -7  -2   4   19.10    5.10
  -7  -2   4   24.60    5.20
   6   2  -4   94.89    9.10
   6   2  -4   89.69    8.80
  -6  -2   4   77.39    8.30
  -6  -2   4   94.49    8.60
   5   2  -4   35.70    5.30
   5   2  -4   32.00    6.30
  -5  -2   4   29.20    5.10
  -5  -2   4   30.00    5.10
   4   2  -4  514.95   31.00
   4   2  -4  428.46   31.40
  -4  -2   4  522.05   30.70
  -4  -2   4  523.05   31.00
   3   2  -4   78.49    6.90
   3   2  -4   79.09    7.20
  -3  -2   4   87.79    7.10
  -3  -2   4   73.99    6.90
   2   2  -4 1125.29   63.49
   2   2  -4 1095.69   63.79
  -2  -2   4 1060.69   63.69
  -2  -2   4 1088.59   63.59
   1   2  -4 2104.29  119.49
   1   2  -4 2073.09  119.89
  -1  -2   4 2119.99  119.79
  -1  -2   4 2066.99  119.79
   0   2  -4  632.44   38.80
   0   2  -4  665.93   38.30
   0  -2   4  662.63   38.70
   0  -2   4  656.83   38.40
  -1   2  -4  988.80   58.39
  -1   2  -4  931.21   58.69
   1  -2   4 1093.79   58.49
   1  -2   4 1023.80   58.79
  -2   2  -4 3076.09  171.48
  -2   2  -4 2946.81  171.18
   2  -2   4 3019.60  171.18
   2  -2   4 2980.90  171.38
  -3   2  -4  329.87   20.60
  -3   2  -4  318.87   20.70
   3  -2   4  340.87   20.50
   3  -2   4  325.47   20.60
  -4   2  -4  709.53   41.70
  -4   2  -4  690.73   41.80
   4  -2   4  699.93   41.70
   4  -2   4  696.53   41.70
  -5   2  -4   67.49    7.50
  -5   2  -4   63.99    6.70
   5  -2   4   65.49    7.00
   5  -2   4   67.89    6.70
  -6   2  -4   20.60    4.50
  -6   2  -4   24.50    5.30
   6  -2   4   22.90    5.00
   6  -2   4   24.60    4.70
  -7   2  -4  232.28   15.90
  -7   2  -4  232.68   16.40
   7  -2   4  216.78   16.00
   7  -2   4  218.08   16.30
  -8   2  -4   90.69    9.20
  -8   2  -4   90.09    9.90
   8  -2   4   84.19    9.70
   8  -2   4  114.79    9.90
  -9   2  -4    3.80    4.10
  -9   2  -4   -2.60    3.60
   9  -2   4   -1.30    4.20
   9  -2   4   -6.80    3.60
 -10   2  -4   -6.50    3.90
 -10   2  -4   -3.90    4.30
  10  -2   4    4.70    6.00
 -11   2  -4   12.50    5.60
  11  -2   4    0.20    5.20
 -12   2  -4   11.80    5.70
 -12   2  -4   13.60    6.40
  12  -2   4    4.60    6.20
  12   1  -4   13.70    7.00
 -12  -1   4   -1.10    4.40
  11   1  -4    7.30    6.40
 -11  -1   4   -6.40    4.60
 -11  -1   4   -2.70    4.20
  10   1  -4   11.30    6.40
  10   1  -4   -2.10    5.20
 -10  -1   4    9.80    4.80
 -10  -1   4    9.60    5.20
   9   1  -4    1.00    4.70
   9   1  -4   14.60    6.80
  -9  -1   4    2.80    3.60
  -9  -1   4    4.10    4.30
   8   1  -4   16.30    5.30
   8   1  -4    9.00    5.10
  -8  -1   4   18.00    4.90
  -8  -1   4   15.50    4.70
   7   1  -4    5.50    4.00
   7   1  -4   -4.80    3.20
  -7  -1   4   -2.20    2.90
  -7  -1   4    0.50    3.80
   6   1  -4  951.70   58.59
   6   1  -4 1023.20   58.89
  -6  -1   4  962.70   57.79
  -6  -1   4  979.60   57.89
   5   1  -4  174.48   13.40
   5   1  -4  184.48   14.90
  -5  -1   4  176.28   13.00
  -5  -1   4  193.28   13.10
   4   1  -4  418.26   27.00
   4   1  -4  484.85   27.40
  -4  -1   4  428.06   26.60
  -4  -1   4  409.96   26.70
   3   1  -4  987.30   59.29
   3   1  -4 1044.00   59.39
  -3  -1   4  982.90   59.29
  -3  -1   4 1038.20   59.09
   2   1  -4  443.66   26.80
   2   1  -4  449.56   26.90
  -2  -1   4  446.46   27.00
  -2  -1   4  432.46   26.70
   1   1  -4   35.00    4.10
   1   1  -4   30.60    3.60
  -1  -1   4   28.30    3.80
  -1  -1   4   24.30    3.60
   0   1  -4 2433.86  138.09
   0   1  -4 2485.65  137.69
   0  -1   4 2386.36  137.79
   0  -1   4 2367.36  137.89
  -1   1  -4  691.43   42.10
  -1   1  -4  750.72   42.60
   1  -1   4  752.52   42.50
   1  -1   4  707.43   42.20
  -2   1  -4    1.80    2.10
  -2   1  -4    2.00    1.80
   2  -1   4    2.60    1.50
   2  -1   4    2.00    1.90
  -3   1  -4   25.70    3.80
  -3   1  -4   29.80    3.90
   3  -1   4   28.20    3.90
   3  -1   4   20.90    3.40
  -4   1  -4 1394.26   81.19
  -4   1  -4 1418.06   81.39
   4  -1   4 1467.55   81.19
   4  -1   4 1330.17   81.19
  -5   1  -4   40.60    5.70
  -5   1  -4   39.40    5.40
   5  -1   4   44.80    5.60
   5  -1   4   50.39    6.80
  -6   1  -4   18.90    4.30
  -6   1  -4   23.50    4.90
   6  -1   4   29.60    5.10
   6  -1   4   19.00    4.20
  -7   1  -4   97.39   10.00
  -7   1  -4  122.89    9.80
   7  -1   4  108.39    9.60
   7  -1   4  118.89   10.50
  -8   1  -4   -1.00    3.50
  -8   1  -4   -1.40    3.40
   8  -1   4   -2.30    3.30
   8  -1   4   -0.50    3.70
  -9   1  -4   21.70    5.60
  -9   1  -4   23.60    6.50
   9  -1   4   27.80    6.80
   9  -1   4   25.60    6.00
 -10   1  -4   50.69    7.80
 -10   1  -4   46.10    7.80
  10  -1   4   48.20    8.80
  10  -1   4   51.59    8.70
 -11   1  -4   12.80    5.60
 -11   1  -4    6.10    5.00
  11  -1   4    2.60    5.30
 -12   1  -4   28.60    7.50
  12  -1   4   29.30    8.30
 -13   1  -4   -1.80    5.20
  13  -1   4    2.40    6.30
  12   0  -4    6.90    6.50
 -12   0   4   -4.20    5.10
 -12   0   4    4.00    4.10
  11   0  -4    7.60    6.00
 -11   0   4    3.30    3.90
 -11   0   4    5.70    5.00
  10   0  -4   21.90   12.00
 -10   0   4   28.90    5.90
 -10   0   4   36.80    5.70
   9   0  -4   24.10    6.50
   9   0  -4   22.70    7.60
  -9   0   4   17.80    5.10
  -9   0   4   25.70    4.90
   8   0  -4   16.10    5.70
   8   0  -4   24.20    6.20
  -8   0   4   17.50    5.00
  -8   0   4   19.00    5.50
   7   0  -4    4.40    3.70
   7   0  -4    7.30    4.60
  -7   0   4    0.50    3.10
  -7   0   4    0.40    3.10
   6   0  -4   70.39    8.60
   6   0  -4   66.19    8.30
  -6   0   4   81.59    7.40
  -6   0   4   66.49    6.90
   5   0  -4  661.23   40.50
   5   0  -4  694.93   40.80
  -5   0   4  612.24   39.40
  -5   0   4  701.43   39.80
   4   0  -4   77.09    7.00
   4   0  -4   67.79    6.60
  -4   0   4   71.39    6.40
  -4   0   4   69.79    6.20
   3   0  -4   70.09    6.10
   3   0  -4   64.09    6.00
  -3   0   4   69.09    5.60
  -3   0   4   67.59    6.00
   2   0  -4  368.46   21.90
   2   0  -4  366.86   21.90
  -2   0   4  345.07   21.50
  -2   0   4  345.07   21.70
   1   0  -4 6465.15  397.26
   0   0  -4  405.46   25.20
   0   0  -4  449.95   25.60
   0   0   4  422.36   25.40
   0   0   4  434.46   25.40
  -1   0  -4  823.52   49.10
  -1   0  -4  917.51   49.50
   1   0   4  838.62   49.10
   1   0   4  826.52   49.20
  -2   0  -4 2194.38  122.89
  -2   0  -4 2192.68  123.09
   2   0   4 2125.79  122.89
   2   0   4 2105.49  122.79
  -3   0  -4   29.80    3.70
  -3   0  -4   28.70    3.80
   3   0   4   29.30    3.70
   3   0   4   32.30    3.80
  -4   0  -4  128.99    9.10
   4   0   4  124.79    9.10
   4   0   4  126.29    9.30
  -5   0  -4  127.79    9.00
  -5   0  -4   88.09   10.20
   5   0   4  129.29    9.20
   5   0   4  113.39    9.20
  -6   0  -4   10.50    3.90
  -6   0  -4    7.90    3.60
   6   0   4   11.70    3.20
   6   0   4    7.50    3.10
  -7   0  -4  283.87   19.20
  -7   0  -4  308.37   20.10
   7   0   4  289.77   19.80
   7   0   4  277.57   19.30
  -8   0  -4   32.30    5.90
  -8   0  -4   26.50    5.00
   8   0   4   28.70    5.50
  -9   0  -4  122.09   11.50
  -9   0  -4  101.49   10.90
 -10   0  -4    2.80    4.80
 -10   0  -4    1.70    4.50
  10   0   4   -0.30    4.20
 -11   0  -4  112.49   13.00
 -11   0  -4  109.29   11.30
 -12   0  -4   12.40    6.80
 -12   0  -4    2.40    4.80
 -13   0  -4    8.10    9.10
  11  -1  -4    0.50    6.30
 -11   1   4    5.90    6.10
 -11   1   4   -0.20    3.80
  10  -1  -4    0.90    5.00
 -10   1   4   -4.10    5.40
 -10   1   4    6.50    3.80
   9  -1  -4    8.70    5.30
   9  -1  -4   10.70    5.50
  -9   1   4   10.80    3.60
   8  -1  -4  247.78   19.50
   8  -1  -4  284.97   20.20
  -8   1   4  251.07   16.50
  -8   1   4  244.18   17.20
   7  -1  -4   18.30    5.00
   7  -1  -4   10.00    4.50
  -7   1   4   14.90    3.70
  -7   1   4   13.30    3.30
   6  -1  -4  256.77   18.10
   6  -1  -4  243.78   17.80
  -6   1   4  240.68   16.30
  -6   1   4  264.07   16.00
   5  -1  -4  144.49   11.40
  -5   1   4  148.79    9.80
  -5   1   4  136.09   10.00
   4  -1  -4  133.69   10.30
   4  -1  -4  139.19   10.30
  -4   1   4  138.59    9.40
  -4   1   4  146.59    9.50
   3  -1  -4   43.60    5.40
  -3   1   4   54.29    4.50
   2  -1  -4  199.28   12.60
   2  -1  -4  203.28   12.60
  -2   1   4  182.38   11.90
  -2   1   4  191.98   12.10
   1  -1  -4  148.69    9.20
   1  -1  -4  146.59    9.20
  -1   1   4  130.49    8.70
  -1   1   4  129.09    9.00
   0  -1  -4    4.70    1.70
   0  -1  -4    5.40    1.50
   0   1   4    5.00    1.40
   0   1   4    5.00    1.70
  -1  -1  -4  476.75   28.90
  -1  -1  -4  495.15   29.10
   1   1   4  493.55   28.90
   1   1   4  516.55   29.00
  -2  -1  -4  773.12   45.90
  -2  -1  -4  835.12   46.10
   2   1   4  785.52   45.90
   2   1   4  778.02   45.80
  -3  -1  -4 1313.47   73.39
  -3  -1  -4 1272.67   73.39
   3   1   4 1248.98   73.19
   3   1   4 1259.17   73.19
  -4  -1  -4 1298.37   72.69
   4   1   4 1203.28   72.39
   4   1   4 1261.97   72.49
  -5  -1  -4  296.47   18.50
  -5  -1  -4  267.07   19.70
   5   1   4  277.77   19.00
   5   1   4  291.37   18.20
  -6  -1  -4    2.90    3.30
  -6  -1  -4    7.50    3.60
   6   1   4    2.60    3.30
   6   1   4    7.70    2.80
  -7  -1  -4  225.38   15.80
  -7  -1  -4  222.08   15.20
   7   1   4  200.28   15.00
   7   1   4  213.18   15.20
  -8  -1  -4  143.99   12.60
  -8  -1  -4  139.79   11.70
   8   1   4  157.98   12.10
  -9  -1  -4   22.30    5.30
  -9  -1  -4   36.40    6.80
   9   1   4   35.10    5.80
 -10  -1  -4   54.99    8.20
 -10  -1  -4   64.69    9.20
  10   1   4   49.60    8.30
 -11  -1  -4   61.49    8.80
 -11  -1  -4   64.19    9.70
 -12  -1  -4    8.00    5.50
 -13  -1  -4    2.80    5.00
 -14  -1  -4    8.40    5.60
  11  -2  -4   -4.10    4.90
  10  -2  -4   10.70    6.90
   9  -2  -4    8.20    5.80
   9  -2  -4    4.60    5.50
  -9   2   4    3.90    2.30
  -9   2   4    6.10    2.30
   8  -2  -4  158.98   14.00
   8  -2  -4  165.28   13.80
  -8   2   4  155.68   10.40
  -8   2   4  152.58   10.20
   7  -2  -4   49.50    7.90
   7  -2  -4   45.70    7.40
  -7   2   4   61.79    5.20
  -7   2   4   50.39    4.60
   6  -2  -4    8.10    3.60
   6  -2  -4    2.50    3.20
  -6   2   4    0.70    1.80
  -6   2   4    0.50    1.50
   5  -2  -4  306.97   23.10
   5  -2  -4  267.27   18.40
  -5   2   4  279.27   16.50
  -5   2   4  270.17   16.40
   4  -2  -4  691.53   43.20
   4  -2  -4  738.23   43.40
  -4   2   4  746.83   41.60
  -4   2   4  725.33   41.60
   3  -2  -4   81.89    6.90
   3  -2  -4   85.19    7.00
  -3   2   4   85.49    5.30
  -3   2   4   89.29    5.30
   2  -2  -4   58.19    4.80
   2  -2  -4   48.60    4.70
   1  -2  -4  465.35   29.10
   1  -2  -4  528.45   29.10
   0  -2  -4 1317.97   69.19
   0  -2  -4 1109.39   69.09
   0   2   4 1185.68   68.59
   0   2   4 1225.38   68.79
  -1  -2  -4   29.30    2.60
  -1  -2  -4   29.40    2.90
   1   2   4   24.90    2.50
   1   2   4   32.90    2.80
  -2  -2  -4   17.10    2.40
  -2  -2  -4   23.60    2.50
   2   2   4   18.00    2.40
   2   2   4   17.60    2.20
  -3  -2  -4  295.77   19.10
  -3  -2  -4  312.67   19.20
   3   2   4  316.47   18.90
   3   2   4  332.17   19.10
  -4  -2  -4  883.11   49.00
   4   2   4  819.62   48.70
   4   2   4  805.72   48.70
  -5  -2  -4  105.99    8.40
  -5  -2  -4   92.39    8.30
   5   2   4  106.19    8.20
   5   2   4  106.19    8.00
  -6  -2  -4    8.40    3.40
   6   2   4   12.80    3.60
   6   2   4    6.30    4.00
  -7  -2  -4   42.00    6.30
  -7  -2  -4   42.10    5.70
   7   2   4   40.10    5.80
  -8  -2  -4   17.50    4.60
  -8  -2  -4   13.70    5.40
   8   2   4   14.70    4.30
  -9  -2  -4    8.20    4.80
  -9  -2  -4   11.80    4.50
   9   2   4   21.00    5.30
 -10  -2  -4   72.89    9.50
 -10  -2  -4   59.09    8.00
  10   2   4   59.79    8.60
 -11  -2  -4   -1.70    4.50
 -11  -2  -4   -1.40    4.80
  11   2   4    3.60    4.70
 -12  -2  -4    9.30    5.40
 -13  -2  -4   15.70    6.50
 -14  -2  -4    3.50    5.40
  10  -3  -4    7.60    9.80
   9  -3  -4   -3.90    4.40
   9  -3  -4    8.80    5.30
   8  -3  -4    6.60    4.30
   8  -3  -4    3.50    4.70
   7  -3  -4   21.90    5.30
   7  -3  -4   26.30    5.90
   6  -3  -4   13.70    4.00
   6  -3  -4    8.50    4.10
   5  -3  -4   37.80    6.00
   5  -3  -4   33.00    5.10
   4  -3  -4  165.18   12.00
   4  -3  -4  176.58   12.20
   3  -3  -4  573.44   34.20
   3  -3  -4  578.24   34.20
   2  -3  -4   10.50    2.40
   1  -3  -4 1416.86   79.79
   1  -3  -4 1385.06   79.89
   0  -3  -4  686.53   39.70
   0  -3  -4  696.33   39.60
  -1  -3  -4  645.44   35.30
  -1  -3  -4  579.84   35.20
  -2  -3  -4  767.12   43.60
  -2  -3  -4  732.93   43.40
   2   3   4  766.32   43.20
   2   3   4  748.33   43.20
  -3  -3  -4 2631.04  143.49
  -3  -3  -4 2470.65  143.49
   3   3   4 2551.44  143.09
   3   3   4 2426.86  143.29
  -4  -3  -4  450.65   26.50
   4   3   4  437.36   26.10
   4   3   4  427.66   26.30
  -5  -3  -4 2112.99  118.99
  -5  -3  -4 2072.59  118.69
   5   3   4 1998.20  118.39
   5   3   4 2087.29  118.59
  -6  -3  -4    2.70    3.40
  -6  -3  -4    9.40    3.40
   6   3   4    0.20    2.90
   6   3   4    7.60    3.20
  -7  -3  -4    2.30    3.40
  -7  -3  -4    5.10    3.40
   7   3   4    6.60    2.90
  -8  -3  -4  164.38   14.00
  -8  -3  -4  181.38   13.10
   8   3   4  184.68   13.70
  -9  -3  -4  185.28   15.50
  -9  -3  -4  204.08   14.40
   9   3   4  196.68   15.10
 -10  -3  -4  117.39   10.60
 -10  -3  -4  128.89   12.50
 -11  -3  -4   21.80    6.20
 -11  -3  -4   13.70    6.10
 -12  -3  -4   32.50    7.40
 -13  -3  -4    9.00    5.90
 -14  -3  -4    5.80    5.70
  10  -4  -4   10.70    6.30
   9  -4  -4   -2.00    4.80
   9  -4  -4    0.30    4.60
   8  -4  -4    1.90    3.70
   8  -4  -4    6.20    4.70
   7  -4  -4   -5.50    3.60
   7  -4  -4    2.90    4.30
   6  -4  -4  240.68   17.60
   6  -4  -4  250.57   17.70
   5  -4  -4   24.10    7.00
   5  -4  -4   26.10    4.70
   4  -4  -4    3.40    2.50
   4  -4  -4    3.10    2.50
   3  -4  -4   81.29    6.20
   3  -4  -4   66.59    6.10
   2  -4  -4   10.50    2.00
   2  -4  -4    5.70    1.80
   1  -4  -4 1064.99   59.19
   1  -4  -4 1013.60   59.09
   0  -4  -4  822.52   46.30
   0  -4  -4  808.12   46.30
  -1  -4  -4   41.30    3.00
  -1  -4  -4   44.80    3.10
  -2  -4  -4    6.70    1.60
  -2  -4  -4    4.60    1.20
  -3  -4  -4    2.60    1.60
  -3  -4  -4    0.50    1.60
   3   4   4    3.10    1.20
   3   4   4    2.30    1.50
  -4  -4  -4  467.05   27.40
   4   4   4  441.16   26.80
   4   4   4  459.35   27.20
  -5  -4  -4  437.96   27.30
  -5  -4  -4  428.26   27.10
   5   4   4  455.15   27.10
   5   4   4  452.95   26.80
  -6  -4  -4   67.99    8.20
  -6  -4  -4   81.79    8.00
   6   4   4  105.99    7.80
   6   4   4   89.79    7.80
  -7  -4  -4   47.90    6.50
  -7  -4  -4   45.00    6.00
   7   4   4   46.20    6.00
   7   4   4   44.00    6.10
  -8  -4  -4 1648.14  102.19
  -8  -4  -4 1762.42  101.69
   8   4   4 1826.52  101.89
  -9  -4  -4  211.98   15.20
  -9  -4  -4  199.78   16.40
   9   4   4  207.28   15.70
 -10  -4  -4  237.48   19.00
 -10  -4  -4  277.57   19.10
  10   4   4  262.97   19.20
 -11  -4  -4   -4.00    4.50
 -11  -4  -4   -0.40    4.20
 -12  -4  -4   70.79    9.80
 -13  -4  -4   74.99   10.10
 -14  -4  -4   -5.60    5.20
 -15  -4  -4    8.80    6.60
   9  -5  -4    1.90    5.00
   9  -5  -4   -8.70    7.60
   8  -5  -4    0.50    6.50
   8  -5  -4    7.90    5.40
   7  -5  -4    1.90    3.60
   6  -5  -4    5.80    3.80
   6  -5  -4    1.00    3.70
   5  -5  -4   19.60    4.50
   4  -5  -4    7.30    2.90
   4  -5  -4   10.60    2.90
   3  -5  -4   12.60    2.60
   2  -5  -4   26.60    2.90
   2  -5  -4   32.50    3.10
   1  -5  -4 1015.70   64.89
   1  -5  -4 1237.08   72.99
   1  -5  -4 1159.78   97.99
   0  -5  -4   10.10   15.40
   0  -5  -4   17.50    2.30
   0  -5  -4   19.50    2.80
  -1  -5  -4  151.48   12.00
  -1  -5  -4  134.19   33.50
  -1  -5  -4  180.48   20.60
   1   5   4  191.88   19.50
  -2  -5  -4  172.58   10.00
  -2  -5  -4  152.18    9.70
  -3  -5  -4  348.77   21.80
  -3  -5  -4  391.36   22.20
  -4  -5  -4   56.59    5.40
   4   5   4   72.59    5.30
   4   5   4   62.09    4.70
  -5  -5  -4   38.90    4.80
   5   5   4   33.10    4.50
  -6  -5  -4  116.69    9.40
  -6  -5  -4  123.69    9.40
   6   5   4  114.59    8.80
   6   5   4  116.49    9.20
  -7  -5  -4   68.39    7.20
  -7  -5  -4   62.89    6.80
   7   5   4   66.39    6.90
  -8  -5  -4   21.70    4.90
  -8  -5  -4   16.50    4.90
   8   5   4   17.80    4.60
  -9  -5  -4  378.56   25.20
  -9  -5  -4  356.76   24.20
   9   5   4  353.36   24.30
 -10  -5  -4    9.10    4.10
 -10  -5  -4    9.80    5.00
  10   5   4   11.00    4.70
 -11  -5  -4   -3.60    4.60
  11   5   4   -0.50    4.10
  11   5   4   -2.00    4.60
 -12  -5  -4   95.69   11.30
  12   5   4   84.49   11.10
 -13  -5  -4    7.50    5.80
 -14  -5  -4    7.70    6.10
 -15  -5  -4   16.60    7.20
   8  -6  -4    4.40    4.40
   8  -6  -4    1.50    4.80
   7  -6  -4    1.80    4.00
   7  -6  -4   -6.70    4.10
   6  -6  -4   -5.70    2.90
   6  -6  -4    5.10    3.80
   5  -6  -4    5.50    3.80
   5  -6  -4    5.00    4.00
   4  -6  -4   80.29    7.30
   4  -6  -4   70.69    6.80
   3  -6  -4   24.40    3.20
   3  -6  -4   23.50    3.30
   2  -6  -4   54.29    4.20
   2  -6  -4   62.49    4.40
   0  -6  -4  156.28   40.70
   0  -6  -4  166.28   17.20
   0  -6  -4  165.98   25.00
  -1  -6  -4    5.00    8.80
  -1  -6  -4    8.40   15.50
  -2  -6  -4  130.99    8.10
  -2  -6  -4  139.89    8.40
  -3  -6  -4    3.90    1.90
  -3  -6  -4    5.90    1.70
  -4  -6  -4  262.67   17.00
  -4  -6  -4  277.27   17.20
   4   6   4  269.17   15.70
   4   6   4  276.87   15.60
  -5  -6  -4   43.20    5.20
  -5  -6  -4   50.49    5.10
   5   6   4   44.80    4.20
   5   6   4   42.50    4.70
  -6  -6  -4   82.89    8.70
  -6  -6  -4   67.09    7.20
   6   6   4   84.59    6.50
   6   6   4   72.79    7.10
  -7  -6  -4   28.60    5.00
  -7  -6  -4   19.90    4.60
   7   6   4   22.00    4.30
   7   6   4   21.50    4.40
  -8  -6  -4    0.40    3.10
  -8  -6  -4   -0.20    3.20
   8   6   4    0.50    2.90
  -9  -6  -4   82.39    9.00
  -9  -6  -4   79.99    9.80
   9   6   4   84.49    9.40
 -10  -6  -4  116.29   10.20
 -10  -6  -4   86.79   11.40
  10   6   4  117.29   10.80
 -11  -6  -4    9.50    5.60
  11   6   4    3.10    5.00
 -12  -6  -4   41.30    8.00
 -13  -6  -4    3.40    5.60
 -14  -6  -4    1.70    5.50
 -15  -6  -4   -0.50    5.80
   7  -7  -4   38.60    6.50
   7  -7  -4   38.00    6.60
   6  -7  -4   12.80    4.90
   6  -7  -4    9.50    4.30
   5  -7  -4    5.50    3.10
   4  -7  -4   22.50    3.70
   4  -7  -4   18.50    4.00
   3  -7  -4   33.70    4.20
   3  -7  -4   31.90    3.90
   2  -7  -4    9.30    1.80
   2  -7  -4   10.70    1.70
  -1  -7  -4  894.91   99.39
  -1  -7  -4 1039.40   77.99
  -1  -7  -4 1006.30   63.79
  -2  -7  -4   19.30    1.70
  -2  -7  -4   15.90    1.80
  -3  -7  -4   75.39    5.80
  -4  -7  -4    7.20    2.50
  -4  -7  -4   10.80    2.90
  -5  -7  -4   34.30    5.10
  -5  -7  -4   48.30    5.10
   5   7   4   42.30    3.40
   5   7   4   41.70    3.70
  -6  -7  -4    3.00    3.00
  -6  -7  -4   -1.30    2.70
   6   7   4    5.20    2.40
   6   7   4    1.50    2.50
  -7  -7  -4   32.50    5.30
  -7  -7  -4   33.90    5.70
   7   7   4   34.10    4.70
   7   7   4   36.20    5.30
  -8  -7  -4    2.90    3.50
  -8  -7  -4   -1.90    3.00
   8   7   4    0.50    3.30
   8   7   4   -3.10    2.80
  -9  -7  -4   -2.60    3.60
  -9  -7  -4    4.20    4.00
   9   7   4    1.20    3.50
 -10  -7  -4   17.70    5.70
 -10  -7  -4   18.70    7.40
  10   7   4   24.70    5.80
 -11  -7  -4   -4.40    4.70
 -11  -7  -4   10.90    5.80
  11   7   4    9.90    5.40
 -12  -7  -4   41.60    8.00
  12   7   4   33.30    7.50
 -13  -7  -4   38.50    8.30
 -14  -7  -4   -8.60    5.10
 -15  -7  -4    1.50    6.30
   6  -8  -4   -0.10    3.40
   6  -8  -4    1.20    3.90
   5  -8  -4   52.49    6.70
   5  -8  -4   49.99    6.40
   4  -8  -4   -5.10    2.10
   4  -8  -4   -5.10    2.50
   3  -8  -4    1.60    1.90
   3  -8  -4   -0.30    2.20
   2  -8  -4  184.58   11.90
   2  -8  -4  194.88   11.70
  -2  -8  -4   92.69    5.60
  -2  -8  -4   86.99    5.50
  -3  -8  -4    1.20    1.70
  -3  -8  -4   -0.40    1.50
  -4  -8  -4   42.30    4.80
  -4  -8  -4   55.09    5.30
  -5  -8  -4   16.60    3.80
  -5  -8  -4   24.10    4.30
  -6  -8  -4   65.29    6.70
  -6  -8  -4   54.29    7.00
   6   8   4   59.19    5.10
   6   8   4   61.79    4.90
  -7  -8  -4  180.78   14.20
  -7  -8  -4  209.08   14.50
   7   8   4  191.68   12.80
   7   8   4  182.48   13.20
  -8  -8  -4   67.29    8.60
  -8  -8  -4   77.29    9.30
   8   8   4   88.19    8.70
   8   8   4   88.99    7.90
  -9  -8  -4   18.40    5.40
  -9  -8  -4   21.20    5.30
   9   8   4   27.40    5.60
   9   8   4   20.90    4.60
 -10  -8  -4    3.30    4.90
  10   8   4    9.10    4.60
 -11  -8  -4   25.70    6.80
 -11  -8  -4   14.40    6.10
 -12  -8  -4   35.00    9.10
  12   8   4   23.50    7.20
 -13  -8  -4   -0.90    5.30
 -14  -8  -4    1.20    5.80
 -15  -8  -4    1.90    6.70
   5  -9  -4    2.40    3.10
   5  -9  -4    9.20    3.50
   4  -9  -4   23.90    4.40
   4  -9  -4   28.00    4.50
   3  -9  -4    0.60    2.00
   3  -9  -4    4.00    2.40
   2  -9  -4    1.10    1.50
   2  -9  -4   -0.70    1.80
   1  -9  -4    2.90    1.00
   1  -9  -4    2.10    1.10
  -2  -9  -4    7.00    1.40
  -2  -9  -4    6.60    1.30
  -3  -9  -4   31.20    3.50
  -4  -9  -4   -0.30    2.10
  -4  -9  -4   -1.10    1.90
  -5  -9  -4   74.69    7.20
  -5  -9  -4   83.29    7.30
  -6  -9  -4   61.29    6.60
  -6  -9  -4   53.29    7.90
  -7  -9  -4  116.79    9.80
  -7  -9  -4  106.79   10.10
   7   9   4  114.29    7.80
   7   9   4  105.09    8.00
  -8  -9  -4    4.60    3.70
  -8  -9  -4    5.00    4.00
   8   9   4    4.00    2.80
  -9  -9  -4    8.20    4.80
  -9  -9  -4    6.90    5.30
   9   9   4    7.70    4.60
   9   9   4   14.90    5.00
 -10  -9  -4   61.09    8.70
 -10  -9  -4   78.69   10.40
  10   9   4   66.69    8.20
  10   9   4   56.49    8.00
 -11  -9  -4   26.50    6.90
 -11  -9  -4   30.60    7.40
  11   9   4   29.40    6.70
 -12  -9  -4    6.20    5.30
  12   9   4   12.30    6.10
 -13  -9  -4   21.50    7.30
 -14  -9  -4   -0.20    5.90
 -15  -9  -4    9.00    7.40
   4 -10  -4    4.10    2.90
   3 -10  -4   28.50    3.90
   3 -10  -4   21.40    3.50
   2 -10  -4    5.10    1.80
   2 -10  -4   -0.30    1.80
   1 -10  -4    1.40    1.30
   0 -10  -4  149.19    9.00
  -1 -10  -4   20.30    2.10
  -1 -10  -4   21.40    1.80
  -2 -10  -4  191.98   10.80
  -2 -10  -4  151.58   10.40
  -3 -10  -4   -1.70    1.90
  -3 -10  -4    1.10    1.90
  -4 -10  -4   -3.20    2.10
  -4 -10  -4   -0.80    2.20
  -5 -10  -4   95.89    8.30
  -5 -10  -4   85.19    8.00
  -6 -10  -4   59.29    7.00
  -6 -10  -4   41.30    6.70
  -7 -10  -4  106.29   10.00
  -7 -10  -4   92.29    9.20
  -8 -10  -4   27.60    6.30
  -8 -10  -4   10.70    5.00
   8  10   4   20.50    3.40
   8  10   4   14.30    3.30
  -9 -10  -4   57.09    8.40
  -9 -10  -4   48.00    8.30
   9  10   4   56.09    7.10
 -10 -10  -4  233.98   19.20
 -10 -10  -4  269.77   20.20
  10  10   4  266.57   18.10
  10  10   4  247.68   18.30
 -11 -10  -4    4.30    5.70
 -11 -10  -4   11.40    5.80
  11  10   4    9.90    5.30
  11  10   4    9.30    5.30
 -12 -10  -4    6.70    5.80
  12  10   4   -4.40    3.80
 -13 -10  -4   -9.00    4.60
 -14 -10  -4   -3.70    5.70
 -15 -10  -4   65.49   11.40
   3 -11  -4   -0.70    2.20
   2 -11  -4    3.80    2.10
   1 -11  -4    2.90    1.70
   1 -11  -4    6.60    1.90
   0 -11  -4    7.60    1.80
   0 -11  -4    4.70    1.40
  -1 -11  -4    2.90    1.30
  -2 -11  -4    9.70    2.10
  -2 -11  -4   10.40    2.40
  -3 -11  -4   59.59    5.80
  -3 -11  -4   65.49    5.70
  -4 -11  -4   22.40    4.00
  -4 -11  -4   16.40    3.60
  -5 -11  -4   -0.90    2.90
  -5 -11  -4   -7.30    2.80
  -6 -11  -4   21.10    4.70
  -6 -11  -4   18.40    4.70
  -7 -11  -4  116.59   10.50
  -7 -11  -4  112.79   10.60
  -8 -11  -4   29.50    6.00
  -8 -11  -4   31.00    6.60
   8  11   4   31.60    2.80
   8  11   4   34.80    3.00
  -9 -11  -4   -3.00    3.70
  -9 -11  -4    1.30    4.40
   9  11   4    1.80    3.20
   9  11   4    1.90    3.00
 -10 -11  -4  465.55   31.10
 -10 -11  -4  456.95   31.70
  10  11   4  460.05   29.40
  10  11   4  465.85   29.00
 -11 -11  -4  148.99   14.30
  11  11   4  154.58   13.00
  11  11   4  141.79   12.70
 -12 -11  -4    0.90    5.30
  12  11   4    6.30    5.50
  12  11   4   -6.80    4.60
 -13 -11  -4    6.50    6.00
 -14 -11  -4  -11.70    5.00
 -15 -11  -4    2.60    7.90
   2 -12  -4    2.10    2.10
   2 -12  -4    4.70    2.20
   1 -12  -4    5.10    2.00
   1 -12  -4    3.00    1.80
   0 -12  -4   19.10    2.40
   0 -12  -4   17.10    2.60
  -1 -12  -4    1.30    1.60
  -1 -12  -4    1.40    2.00
  -2 -12  -4    0.50    2.10
  -2 -12  -4    1.20    1.90
  -3 -12  -4   18.10    3.50
  -3 -12  -4   24.80    3.60
  -4 -12  -4   44.90    5.60
  -4 -12  -4   45.40    5.50
  -5 -12  -4  110.79    9.50
  -5 -12  -4  108.09   10.80
  -6 -12  -4    4.90    3.50
  -6 -12  -4    0.60    3.60
  -7 -12  -4   48.60    7.30
  -7 -12  -4   70.09    8.40
  -8 -12  -4   57.99    8.10
  -8 -12  -4   66.39    9.10
  -9 -12  -4   -6.90    3.10
   9  12   4    2.20    1.40
   9  12   4    0.70    1.80
 -10 -12  -4   51.49    8.30
 -10 -12  -4   57.89    9.30
  10  12   4   51.39    6.00
  11  12   4    9.10    4.40
  11  12   4   20.50    4.90
 -12 -12  -4    2.50    5.30
  12  12   4   16.20    5.40
  12  12   4    3.50    5.00
 -13 -12  -4    8.30    6.50
  13  12   4   -2.20    4.80
  13  12   4    6.40    5.50
 -14 -12  -4    9.20    6.80
  14  12   4   13.70    8.10
   0 -13  -4    5.90    2.10
   0 -13  -4    7.40    2.00
  -1 -13  -4    7.30    2.50
  -1 -13  -4    3.00    2.10
  -2 -13  -4    5.10    2.50
  -2 -13  -4    5.40    2.80
  -3 -13  -4    6.00    2.80
  -3 -13  -4    4.00    3.00
  -4 -13  -4    6.50    3.80
  -4 -13  -4    0.90    2.90
  -5 -13  -4   -2.50    2.90
  -5 -13  -4   -1.80    3.10
  -6 -13  -4   53.79    7.50
  -6 -13  -4   68.99    8.00
  -7 -13  -4   -2.50    3.70
  -7 -13  -4    3.50    3.80
  -8 -13  -4   45.30    7.10
  -8 -13  -4   34.50    6.60
  -9 -13  -4   -1.00    3.90
  -9 -13  -4    8.60    4.60
 -10 -13  -4    3.20    4.70
 -10 -13  -4   -0.20    4.20
  10  13   4    6.70    2.10
  10  13   4    4.80    1.80
 -11 -13  -4   -2.20    5.00
  11  13   4    7.20    4.30
 -12 -13  -4    5.10    5.60
  12  13   4    6.70    4.70
  12  13   4   -0.70    4.20
 -13 -13  -4    1.30    5.70
  13  13   4   -5.00    4.60
  13  13   4    3.00    5.00
  -2 -14  -4    1.20    2.50
  -2 -14  -4    0.40    2.40
  -3 -14  -4   24.40    4.30
  -3 -14  -4   17.90    3.90
  -4 -14  -4    9.00    3.70
  -4 -14  -4    8.40    3.60
  -5 -14  -4   -8.20    3.20
  -5 -14  -4   -1.00    3.30
  -6 -14  -4   10.40    4.30
  -6 -14  -4   16.40    4.90
  -7 -14  -4   -2.40    4.10
  -7 -14  -4   11.30    4.80
  -8 -14  -4    2.90    4.10
  -9 -14  -4   13.50    5.60
  -9 -14  -4    3.10    4.80
 -10 -14  -4    4.10    5.80
 -11 -14  -4   -2.60    4.60
  11  14   4   -1.00    1.80
  11  14   4    0.00    1.70
 -12 -14  -4    8.50    6.50
  12  14   4    0.40    3.40
  12  14   4   -1.00    6.20
  -5 -15  -4   -2.20    3.10
  -5 -15  -4    5.00    4.10
  -6 -15  -4   -1.00    3.60
  -6 -15  -4   -7.10    3.60
  -7 -15  -4    0.00    4.00
  -7 -15  -4   -0.60    3.90
  -8 -15  -4    4.50    4.10
  -8 -15  -4    3.10    5.00
  -9 -15  -4   -7.20    3.90
 -10 -15  -4   12.80    6.10
 -11 -15  -4   -1.80    4.20
   8  14  -5   -7.90    3.70
   8  14  -5    9.30    6.70
  -8 -14   5    0.10    6.10
   7  14  -5    6.90    4.40
   7  14  -5    2.80    5.70
  -7 -14   5   16.70    7.80
   6  14  -5    2.80    5.20
   6  14  -5   -3.90    3.60
  -6 -14   5   12.80    6.80
   5  14  -5    1.80    7.10
  -5 -14   5   11.70    7.30
  -4 -14   5    4.90    5.70
  -3 -14   5    1.50    5.30
  10  13  -5    2.80    7.10
 -10 -13   5    2.20    7.30
   9  13  -5    9.80    6.40
  -9 -13   5   11.30    7.00
   8  13  -5  -10.00    5.30
   8  13  -5    1.30    3.60
  -8 -13   5   -6.00    6.00
   7  13  -5    2.90    5.70
  -7 -13   5    5.70    6.20
   6  13  -5   -2.20    3.40
   6  13  -5   -6.30    5.20
  -6 -13   5   -6.20    5.10
   5  13  -5   18.60    6.20
   5  13  -5   13.20    4.60
  -5 -13   5   11.80    7.00
   4  13  -5   -1.70    5.30
   4  13  -5    4.00    3.70
  -4 -13   5    4.30    6.20
   3  13  -5   -3.40    3.10
  -3 -13   5    0.40    5.30
  -2 -13   5    2.70    5.00
  -1 -13   5   21.10    6.00
   0 -13   5    5.80    4.60
  11  12  -5   -5.50    6.50
 -11 -12   5    3.40    7.10
  10  12  -5    5.50    6.50
 -10 -12   5    0.40    7.30
   9  12  -5    6.50    6.80
  -9 -12   5    7.70    6.80
   8  12  -5   15.00    4.80
   8  12  -5   11.90    7.40
  -8 -12   5   -1.30    6.30
   7  12  -5    3.30    5.20
   7  12  -5    5.60    4.10
  -7 -12   5    5.30    6.60
   6  12  -5    9.00    5.70
   6  12  -5   -0.80    3.60
  -6 -12   5    2.80    5.50
   5  12  -5   14.20    5.90
   5  12  -5   11.20    4.20
   4  12  -5    4.00    3.40
   4  12  -5   -2.30    4.50
  -4 -12   5    7.50    5.30
   3  12  -5   -0.30    3.70
   3  12  -5    2.80    5.10
  -3 -12   5    2.10    4.60
  -2 -12   5   71.59    9.90
  -1 -12   5   28.10    6.40
   1 -12   5    1.80    4.00
   2 -12   5   -3.70    3.60
  12  11  -5   21.30    9.20
 -12 -11   5   18.10    9.20
  11  11  -5   -1.30    6.70
 -11 -11   5    6.60    7.60
  10  11  -5   17.60    8.00
 -10 -11   5   -5.60    6.10
   9  11  -5   28.70    7.90
  -9 -11   5    7.70    7.30
   8  11  -5    0.50    4.40
   8  11  -5    5.20    6.20
  -8 -11   5    9.40    6.30
   7  11  -5   84.79   10.70
   7  11  -5   69.19    8.60
   6  11  -5   57.39    8.70
   6  11  -5   41.90    6.20
  -6 -11   5   56.69    9.80
   5  11  -5    2.10    3.10
   5  11  -5    6.90    5.60
  -5 -11   5    0.40    5.30
  -5 -11   5   -2.00    4.70
   4  11  -5    2.10    5.10
   4  11  -5    0.40    3.40
  -4 -11   5   11.10    5.30
  -4 -11   5   -1.50    4.20
   3  11  -5   19.40    5.60
   3  11  -5    9.40    3.80
  -3 -11   5    2.00    4.70
  -3 -11   5    8.30    5.10
   2  11  -5   90.49    9.90
  -2 -11   5   95.49   10.40
  -2 -11   5  110.39   11.10
   1  11  -5   43.80    6.00
  -1 -11   5   46.70    7.50
  -1 -11   5   58.79    7.80
   0  11  -5    4.90    2.30
   0  11  -5    8.10    2.60
   0 -11   5    7.70    4.40
   1 -11   5   -3.70    5.20
   1 -11   5   -4.70    4.10
   2 -11   5    6.50    5.60
   3 -11   5    7.60    4.70
  12  10  -5  -10.70    6.00
 -12 -10   5   -1.30    6.90
  11  10  -5   -0.10    7.10
 -11 -10   5    0.80    6.40
  10  10  -5    0.50    6.10
 -10 -10   5   -3.80    6.20
   9  10  -5   -0.70    5.70
  -9 -10   5    8.60    6.40
   8  10  -5    7.90    4.40
   8  10  -5   16.50    6.80
   7  10  -5   93.39    9.20
   7  10  -5   84.39   11.20
  -7 -10   5   73.09   11.50
   6  10  -5   22.20    5.10
   6  10  -5   14.70    6.10
  -6 -10   5   13.70    5.90
  -6 -10   5   18.20    6.90
   5  10  -5  227.98   15.70
   5  10  -5  216.38   17.20
  -5 -10   5  222.68   18.00
  -5 -10   5  195.78   17.30
   4  10  -5   -3.70    4.70
   4  10  -5   -0.80    3.10
  -4 -10   5    6.40    4.80
  -4 -10   5    2.30    4.40
   3  10  -5    1.40    4.80
   3  10  -5   -2.90    2.90
  -3 -10   5    9.70    4.90
   2  10  -5   75.39    7.60
   2  10  -5   76.69   10.80
  -2 -10   5   84.69    9.80
  -2 -10   5   84.99   11.20
   1  10  -5    7.20    4.30
   1  10  -5    6.90    3.80
  -1 -10   5    6.20    4.00
   0  10  -5  202.28   14.80
   0  10  -5  194.88   13.80
   0 -10   5  217.18   15.60
  -1  10  -5   28.50    4.20
  -1  10  -5   27.10    4.80
   1 -10   5   25.20    5.80
   1 -10   5   27.40    6.60
   2 -10   5    2.60    3.60
   2 -10   5   -2.60    3.30
   3 -10   5   -5.50    3.30
   4 -10   5   15.60    5.30
   5 -10   5   -2.10    3.90
  13   9  -5   10.30    8.20
 -13  -9   5   -6.40    6.00
  12   9  -5   -4.30    6.50
 -12  -9   5    2.30    6.30
  11   9  -5   17.70    8.20
 -11  -9   5   14.70    8.10
  10   9  -5    2.80    6.30
 -10  -9   5   12.10    7.50
   9   9  -5   29.30    8.20
  -9  -9   5   52.79   15.60
   8   9  -5   30.30    7.80
   8   9  -5   42.70    6.90
  -8  -9   5   50.69    9.10
   7   9  -5   23.30    7.60
  -7  -9   5   26.00    6.10
  -7  -9   5   27.80    7.70
   6   9  -5   47.50    6.70
  -6  -9   5   43.60    7.90
  -6  -9   5   43.90    8.60
   5   9  -5    5.00    3.50
  -5  -9   5    6.10    5.30
   4   9  -5   42.00    5.60
   4   9  -5   39.30    7.20
  -4  -9   5   31.90    6.90
  -4  -9   5   29.30    7.10
   3   9  -5    7.90    3.20
   3   9  -5   14.20    5.80
  -3  -9   5   16.70    5.30
  -3  -9   5   18.50    5.50
   2   9  -5   49.70    7.20
   2   9  -5   31.80    5.10
  -2  -9   5   38.60    6.40
  -2  -9   5   36.50    6.70
   1   9  -5  139.59   10.40
  -1  -9   5  124.39   11.80
  -1  -9   5  130.19   11.30
   0   9  -5   -0.80    4.00
   0  -9   5    8.20    4.60
   0  -9   5    4.00    4.20
  -1   9  -5   29.00    5.10
  -1   9  -5   30.20    6.10
   1  -9   5   22.90    5.60
   1  -9   5   22.10    5.20
  -2   9  -5    9.30    4.00
  -2   9  -5    4.50    3.30
   2  -9   5    9.30    4.00
  -3   9  -5   -3.40    2.80
  -3   9  -5   -3.30    2.40
   3  -9   5    0.00    3.80
   3  -9   5   -5.40    3.20
   4  -9   5    4.10    4.30
   4  -9   5   -0.10    3.80
   6  -9   5    4.60    4.10
  13   8  -5    8.20    8.20
 -13  -8   5   -5.20    6.40
  12   8  -5    0.70    6.70
 -12  -8   5    3.70    6.80
  11   8  -5    2.50    6.70
 -11  -8   5    1.40    5.00
  10   8  -5   74.39   11.80
 -10  -8   5   84.29   12.40
   9   8  -5    9.00    5.80
   9   8  -5    3.00    5.70
  -9  -8   5   -5.40    5.60
   8   8  -5   65.59    9.30
   8   8  -5   72.89   10.40
  -8  -8   5   82.99   11.60
   7   8  -5   18.10    5.20
   7   8  -5   39.30    7.60
  -7  -8   5   19.80    6.50
  -7  -8   5   14.50    5.70
   6   8  -5  201.78   14.70
   6   8  -5  179.08   16.00
  -6  -8   5  187.58   16.50
  -6  -8   5  202.18   16.30
   5   8  -5    1.50    3.20
   5   8  -5    1.20    4.20
  -5  -8   5   -4.20    3.70
  -5  -8   5   -1.20    2.80
   4   8  -5   18.70    5.50
   4   8  -5   21.50    4.40
  -4  -8   5   34.00    6.30
  -4  -8   5   20.80    5.20
   3   8  -5    4.60    3.20
   3   8  -5    3.70    4.00
  -3  -8   5    8.40    4.20
  -3  -8   5    8.20    4.10
   2   8  -5    0.00    3.40
   2   8  -5    0.30    2.80
  -2  -8   5   -2.30    2.80
  -2  -8   5    1.90    3.50
   1   8  -5  106.19    8.70
   1   8  -5  122.29   10.50
  -1  -8   5  129.49   10.60
  -1  -8   5  100.29    9.60
   0   8  -5    7.90    3.10
   0   8  -5    5.90    4.60
   0  -8   5    4.90    3.30
   0  -8   5    4.30    3.70
  -1   8  -5    7.20    4.10
   1  -8   5    5.60    3.50
   1  -8   5    5.70    4.00
  -2   8  -5   30.00    5.20
   2  -8   5   34.70    5.50
   2  -8   5   42.60    6.40
  -3   8  -5   18.40    5.80
  -3   8  -5   28.30    5.00
   3  -8   5   15.30    4.60
   3  -8   5   20.60    5.30
  -4   8  -5   41.20    5.40
  -4   8  -5   26.30    4.60
   4  -8   5   37.00    6.30
   4  -8   5   34.90    5.90
  -5   8  -5   24.80    4.10
  -5   8  -5   18.70    3.60
   5  -8   5   38.00    6.30
   5  -8   5   31.60    6.10
  -6   8  -5    3.40    3.40
  -6   8  -5    1.70    3.20
   7  -8   5   -2.90    3.80
  13   7  -5    9.00    8.10
 -13  -7   5   10.10    7.40
  12   7  -5   -5.50    6.80
 -12  -7   5    0.40    6.70
  11   7  -5   43.80    9.80
 -11  -7   5   35.30    8.60
 -10  -7   5   24.10    9.00
   9   7  -5   12.50    6.70
  -9  -7   5    8.80    5.50
  -9  -7   5    3.20    5.90
   8   7  -5  206.38   16.80
   8   7  -5  213.78   16.30
  -8  -7   5  200.88   17.30
  -8  -7   5  184.58   16.50
   7   7  -5   11.80    6.10
   7   7  -5   18.20    5.20
  -7  -7   5   15.10    7.60
  -7  -7   5   11.30    5.90
   6   7  -5   23.90    6.50
   6   7  -5   28.70    5.50
  -6  -7   5   20.10    5.60
  -6  -7   5   22.90    6.10
   5   7  -5   23.70    4.70
   5   7  -5   25.00    6.20
  -5  -7   5   34.60    6.50
  -5  -7   5   20.90    6.00
   4   7  -5   31.50    5.90
   4   7  -5   16.70    4.00
  -4  -7   5   17.70    4.70
  -4  -7   5   18.10    5.10
   3   7  -5   16.40    4.80
   3   7  -5   12.10    3.50
  -3  -7   5   22.40    5.00
  -3  -7   5   23.40    5.30
   2   7  -5   15.60    4.50
   2   7  -5   10.70    3.20
  -2  -7   5    9.30    4.10
  -2  -7   5    9.40    4.00
   1   7  -5    0.20    2.70
   1   7  -5   -0.80    3.60
  -1  -7   5   -0.30    2.90
  -1  -7   5    2.70    3.40
   0   7  -5   14.50    3.40
   0  -7   5   22.10    4.60
   0  -7   5   18.90    4.10
  -1   7  -5   14.00    3.50
  -1   7  -5   10.20    3.80
   1  -7   5    7.80    3.60
   1  -7   5   13.20    3.70
  -2   7  -5   62.59    6.70
  -2   7  -5   71.39    7.70
   2  -7   5   70.29    8.20
   2  -7   5   63.19    6.80
  -3   7  -5   80.19    7.80
  -3   7  -5   65.19    7.20
  -4   7  -5   35.50    5.70
  -4   7  -5   48.20    7.80
   4  -7   5   36.10    5.90
   4  -7   5   39.20    6.40
  -5   7  -5    1.50    3.80
   5  -7   5    1.40    3.90
   5  -7   5    1.50    3.60
  -6   7  -5   27.80    5.60
  -6   7  -5   38.20    5.50
   6  -7   5   39.80    6.90
   6  -7   5   34.70    6.60
  -7   7  -5   19.70    5.70
  -7   7  -5   36.20    5.20
   7  -7   5   33.30    7.30
  -8   7  -5    1.10    3.00
  -8   7  -5   -0.20    3.20
   8  -7   5   -0.70    4.30
  13   6  -5   12.90    8.20
 -13  -6   5   -1.70    5.90
  12   6  -5   16.60    8.40
 -12  -6   5    2.90    6.50
  11   6  -5   10.30    6.70
 -11  -6   5    0.80    5.80
 -10  -6   5   29.70    7.70
   9   6  -5  114.99   13.70
  -9  -6   5  109.89   13.10
  -9  -6   5  118.69   12.50
   8   6  -5  113.69   10.90
   8   6  -5  130.79   13.40
  -8  -6   5  100.09   13.70
  -8  -6   5  118.99   11.90
   7   6  -5   -1.60    3.50
   7   6  -5   -3.50    4.30
  -7  -6   5   -4.50    3.70
  -7  -6   5    0.60    4.60
   6   6  -5    4.40    4.30
   6   6  -5   11.10    5.70
  -6  -6   5   22.40    5.70
  -6  -6   5   11.30    5.60
   5   6  -5    1.50    2.50
   5   6  -5   -2.10    4.50
  -5  -6   5    1.80    4.20
  -5  -6   5    9.30    4.50
   4   6  -5   -0.70    2.80
   4   6  -5    1.80    3.00
  -4  -6   5    0.30    4.00
  -4  -6   5   -0.30    3.10
   3   6  -5   58.09    7.40
   3   6  -5   55.69    6.10
  -3  -6   5   49.30    7.00
  -3  -6   5   50.19    6.80
   2   6  -5  115.09   11.00
   2   6  -5  146.49   10.30
  -2  -6   5  134.29   10.80
  -2  -6   5  142.39   11.30
   1   6  -5   93.79    7.60
   1   6  -5   82.79    9.40
  -1  -6   5   90.59    8.70
  -1  -6   5   92.29    8.30
   0   6  -5    6.40    4.80
   0   6  -5    3.70    2.60
   0  -6   5   -0.90    3.10
   0  -6   5    2.40    3.00
  -1   6  -5  159.28   12.40
  -1   6  -5  148.89   11.40
   1  -6   5  165.88   12.20
   1  -6   5  151.38   11.50
  -2   6  -5    8.40    3.90
   2  -6   5   11.90    4.00
   2  -6   5    7.80    3.20
  -3   6  -5    5.00    4.20
  -3   6  -5    2.90    3.00
   3  -6   5    7.40    3.70
   3  -6   5    5.70    3.20
  -4   6  -5    8.10    3.90
   4  -6   5    5.50    3.80
   4  -6   5   12.50    4.50
  -5   6  -5   25.10    5.20
   5  -6   5   29.80    5.60
   5  -6   5   29.80    5.80
  -6   6  -5    6.40    4.30
  -6   6  -5   23.30    7.10
   6  -6   5    7.60    4.70
   6  -6   5   16.30    5.00
  -7   6  -5    4.40    3.80
  -7   6  -5    4.90    5.80
   7  -6   5    2.00    4.00
  -8   6  -5    4.20    4.70
   8  -6   5   20.90    5.70
  -9   6  -5   -2.30    6.40
  -9   6  -5    6.30    7.30
   9  -6   5    4.40    4.90
  13   5  -5   17.90    8.40
 -13  -5   5   -2.30    5.80
  12   5  -5    7.50    7.30
 -12  -5   5   -4.70    5.40
  11   5  -5    6.90    5.30
 -11  -5   5    3.50    5.70
  10   5  -5   14.60    7.90
 -10  -5   5   29.80    7.20
 -10  -5   5   23.00    6.70
   9   5  -5   88.49   12.00
   9   5  -5  106.49   11.20
  -9  -5   5   91.29   11.50
  -9  -5   5  105.89   11.30
   8   5  -5   28.10    6.30
  -8  -5   5   10.40    6.40
  -8  -5   5   16.80    6.00
   7   5  -5   36.60    6.60
   7   5  -5   38.20    7.30
  -7  -5   5   44.00    7.60
  -7  -5   5   35.20    6.70
   6   5  -5  257.47   18.60
   6   5  -5  271.47   19.60
  -6  -5   5  279.97   19.30
  -6  -5   5  244.18   18.90
   5   5  -5  951.20   59.49
   5   5  -5 1020.30   58.99
  -5  -5   5 1020.30   59.49
  -5  -5   5  951.50   59.69
   4   5  -5   96.79    9.80
   4   5  -5  110.39    9.10
  -4  -5   5   98.69    9.60
  -4  -5   5  107.49   10.10
   3   5  -5    5.00    3.20
   3   5  -5   10.00    3.40
  -3  -5   5   12.60    4.10
  -3  -5   5    9.10    4.20
   2   5  -5  174.58   13.20
   2   5  -5  175.58   12.10
  -2  -5   5  164.28   12.60
  -2  -5   5  176.18   13.00
   1   5  -5  523.35   31.20
   1   5  -5  515.05   32.40
  -1  -5   5  496.95   32.00
  -1  -5   5  524.85   31.80
   0   5  -5  141.39   11.50
   0   5  -5  154.08   10.80
   0  -5   5  154.78   11.70
   0  -5   5  149.79   11.10
  -1   5  -5  230.38   17.40
  -1   5  -5  265.47   17.10
   1  -5   5  280.57   17.90
   1  -5   5  269.87   17.10
  -2   5  -5   78.69    7.90
  -2   5  -5   90.29    7.80
   2  -5   5   80.69    7.30
   2  -5   5   85.39    8.00
   3  -5   5   54.19    6.00
   3  -5   5   52.79    6.60
  -4   5  -5    8.60    3.80
  -4   5  -5   14.50    4.00
   4  -5   5    9.00    3.50
   4  -5   5   14.30    3.90
  -5   5  -5   36.20    5.70
  -5   5  -5   41.30    6.30
   5  -5   5   48.70    6.50
   5  -5   5   43.10    6.40
  -6   5  -5   48.20    6.70
  -6   5  -5   55.99    7.10
   6  -5   5   46.50    7.00
   6  -5   5   62.39    8.60
  -7   5  -5   18.20    5.20
  -7   5  -5   17.20    5.40
   7  -5   5   20.20    5.40
   7  -5   5   19.80    5.50
  -8   5  -5   23.00    5.30
  -8   5  -5   18.00    5.00
   8  -5   5   22.90    7.10
  -9   5  -5    3.40    5.20
  -9   5  -5   11.80    5.10
   9  -5   5   15.90    5.80
 -10   5  -5   27.00    6.00
 -10   5  -5    9.50    5.70
  10  -5   5   31.00    7.00
  13   4  -5   12.90    8.00
 -13  -4   5    2.20    5.50
  12   4  -5   -5.00    6.00
  11   4  -5    5.50    6.10
 -11  -4   5   11.40    5.80
 -11  -4   5    3.90    5.70
  10   4  -5   84.09   11.60
 -10  -4   5   70.09    9.90
 -10  -4   5   65.09    9.70
   9   4  -5   17.00    5.50
   9   4  -5    4.60    5.90
  -9  -4   5   18.70    6.50
  -9  -4   5   14.20    6.00
   8   4  -5   86.09   11.60
   8   4  -5   74.09   10.40
  -8  -4   5   92.09   10.10
  -8  -4   5   81.69    9.90
   7   4  -5  154.08   12.80
   7   4  -5  149.59   13.50
  -7  -4   5  149.19   13.20
  -7  -4   5  139.19   12.50
   6   4  -5  202.58   14.90
   6   4  -5  166.58   13.80
  -6  -4   5  194.88   14.80
  -6  -4   5  179.28   14.90
   5   4  -5   59.69    7.30
   5   4  -5   55.79    7.70
  -5  -4   5   45.20    7.00
  -5  -4   5   52.89    7.60
   4   4  -5 1537.25   91.89
   4   4  -5 1511.45   91.19
  -4  -4   5 1650.73   91.89
  -4  -4   5 1580.14   92.09
   3   4  -5    2.10    3.70
   3   4  -5    0.80    2.80
  -3  -4   5    2.00    3.30
  -3  -4   5    3.30    3.60
   2   4  -5   55.09    7.00
   2   4  -5   51.89    6.00
  -2  -4   5   64.79    6.70
   1   4  -5  198.08   13.20
   1   4  -5  198.68   14.10
  -1  -4   5  192.28   13.80
  -1  -4   5  190.28   13.90
   0   4  -5    2.90    2.90
   0   4  -5    1.50    2.50
   0  -4   5   -2.80    2.40
   0  -4   5   -2.60    2.40
  -1   4  -5  243.68   16.10
  -1   4  -5  237.48   16.00
   1  -4   5  218.98   15.60
  -2   4  -5  693.63   45.70
  -2   4  -5  804.72   45.50
   2  -4   5  810.82   45.50
   2  -4   5  750.62   45.70
  -3   4  -5    6.60    3.40
   3  -4   5    6.20    2.60
   3  -4   5    5.90    3.40
  -4   4  -5  125.09   10.00
  -4   4  -5  108.79   10.10
   4  -4   5  123.99    9.80
   4  -4   5  130.79   10.10
  -5   4  -5   13.00    4.00
  -5   4  -5    4.20    3.70
   5  -4   5    4.80    3.30
   5  -4   5    3.20    3.10
  -6   4  -5   26.30    5.80
  -6   4  -5   30.50    5.90
   6  -4   5   17.60    4.80
   6  -4   5   21.30    4.90
  -7   4  -5    5.70    4.10
  -7   4  -5    7.80    4.10
   7  -4   5    7.40    4.10
   7  -4   5    5.80    4.20
  -8   4  -5    1.50    4.40
  -8   4  -5    0.00    4.10
   8  -4   5    9.70    5.30
   8  -4   5    2.60    4.00
  -9   4  -5   14.00    5.30
  -9   4  -5    9.80    5.20
   9  -4   5    2.80    4.70
 -10   4  -5    5.50    5.40
 -10   4  -5    7.20    4.90
  10  -4   5    2.20    5.10
 -11   4  -5    7.30    5.10
  11  -4   5    6.90    5.60
  12   3  -5   -5.30    6.30
 -12  -3   5   -1.70    5.10
  11   3  -5    7.20    6.70
 -11  -3   5    3.70    5.10
  10   3  -5    6.00    6.20
 -10  -3   5    0.80    4.90
 -10  -3   5    3.90    4.90
   9   3  -5   -4.80    4.80
   9   3  -5    0.00    4.30
  -9  -3   5    0.30    4.10
  -9  -3   5   -2.20    4.20
   8   3  -5    7.50    4.20
   8   3  -5    7.00    4.70
  -8  -3   5    1.70    4.10
  -8  -3   5    3.40    4.80
   7   3  -5   72.09    9.00
   7   3  -5   68.19    9.40
  -7  -3   5   73.49    8.70
  -7  -3   5   95.59    9.00
   6   3  -5  403.86   25.90
   6   3  -5  378.16   26.10
  -6  -3   5  415.56   25.80
  -6  -3   5  362.56   25.70
   5   3  -5  306.87   20.40
   5   3  -5  288.27   20.70
  -5  -3   5  301.57   20.80
  -5  -3   5  308.07   20.40
   4   3  -5   75.29    7.10
   4   3  -5   71.69    8.10
  -4  -3   5   86.49    8.10
  -4  -3   5   84.89    8.60
   3   3  -5  692.83   40.90
   3   3  -5  646.44   39.80
  -3  -3   5  645.04   40.50
  -3  -3   5  671.03   40.30
  -2  -3   5   41.20    5.50
   1   3  -5  811.32   45.50
   1   3  -5  753.62   46.00
  -1  -3   5  781.72   45.80
  -1  -3   5  736.13   46.10
   0   3  -5  428.36   26.00
   0   3  -5  437.36   26.70
   0  -3   5  422.26   26.20
   0  -3   5  420.96   26.60
  -1   3  -5  262.77   17.50
  -1   3  -5  266.07   16.90
   1  -3   5  263.57   16.90
  -2   3  -5  213.08   15.60
   2  -3   5  250.37   15.40
   2  -3   5  230.68   15.60
  -3   3  -5   11.10    3.50
  -3   3  -5   14.80    3.80
   3  -3   5    7.10    2.70
   3  -3   5   15.80    3.70
  -4   3  -5  486.85   32.80
  -4   3  -5  521.95   32.00
   4  -3   5  523.05   32.00
   4  -3   5  534.35   31.80
  -5   3  -5    2.60    3.50
  -5   3  -5   -1.10    3.20
   5  -3   5   -2.80    2.50
   5  -3   5    4.30    3.30
  -6   3  -5   58.49    7.60
  -6   3  -5   70.79    7.80
   6  -3   5   62.79    7.30
   6  -3   5   51.59    6.70
  -7   3  -5    6.30    4.50
  -7   3  -5    1.30    3.70
   7  -3   5    7.00    3.90
   7  -3   5   -4.70    3.40
  -8   3  -5   30.70    6.40
  -8   3  -5   36.00    6.30
   8  -3   5   33.00    6.50
   8  -3   5   26.20    6.20
  -9   3  -5   -9.90    4.00
  -9   3  -5   -2.60    3.60
   9  -3   5    2.90    5.10
 -10   3  -5    4.30    5.00
 -10   3  -5  -13.00    7.70
  10  -3   5    4.50    5.20
 -11   3  -5    9.40    5.70
 -11   3  -5   -2.10    4.80
  11  -3   5   -7.10    4.30
  12   2  -5    3.30    6.20
 -12  -2   5    6.80    6.10
 -12  -2   5   -0.90    4.70
  11   2  -5    2.00    6.50
 -11  -2   5   13.00    5.50
 -11  -2   5    4.50    5.50
  10   2  -5   16.90    6.90
 -10  -2   5   17.00    5.90
 -10  -2   5   25.70    6.40
   9   2  -5    7.30    5.80
   9   2  -5   -4.90    4.20
  -9  -2   5   11.40    5.30
  -9  -2   5   12.70    4.80
   8   2  -5   27.30    6.90
   8   2  -5   35.50    7.20
  -8  -2   5   36.40    6.50
  -8  -2   5   37.40    7.00
   7   2  -5   41.10    6.80
   7   2  -5   26.40    6.30
  -7  -2   5   45.90    6.50
  -7  -2   5   41.10    6.50
   6   2  -5    0.70    3.80
   6   2  -5   -3.00    3.10
  -6  -2   5    3.30    3.60
  -6  -2   5    4.20    3.60
   5   2  -5   57.29    7.40
   5   2  -5   65.29    7.50
  -5  -2   5   54.99    6.80
  -5  -2   5   60.59    8.60
   4   2  -5   15.70    3.90
   4   2  -5   16.70    4.80
  -4  -2   5   14.00    4.10
  -4  -2   5   11.90    3.70
   3   2  -5 1074.69   63.29
  -3  -2   5 1057.79   63.19
  -3  -2   5 1085.99   62.99
   2   2  -5 1016.70   59.39
   2   2  -5 1046.10   59.99
  -2  -2   5  973.00   59.79
  -2  -2   5 1035.20   59.69
   1   2  -5  270.17   17.40
   1   2  -5  285.77   18.10
  -1  -2   5  269.27   17.70
  -1  -2   5  283.37   17.80
   0   2  -5   53.19    4.90
   0   2  -5   54.39    5.60
   0  -2   5   45.80    5.20
   0  -2   5   54.99    4.90
  -1   2  -5  428.56   26.00
  -1   2  -5  430.06   25.50
   1  -2   5  373.96   25.60
   1  -2   5  447.46   25.60
  -2   2  -5  142.29   10.00
  -2   2  -5  136.79   10.20
   2  -2   5  142.09    9.60
   2  -2   5  127.39   10.00
  -3   2  -5   -0.30    3.00
  -3   2  -5   -1.90    2.60
   3  -2   5   -2.70    2.60
   3  -2   5   -2.90    2.50
  -4   2  -5  237.98   17.60
   4  -2   5  243.78   15.90
   4  -2   5  225.88   15.90
  -5   2  -5  304.87   19.80
  -5   2  -5  259.87   19.50
   5  -2   5  314.87   19.70
   5  -2   5  302.07   19.60
  -6   2  -5  379.16   24.30
  -6   2  -5  364.06   24.60
   6  -2   5  380.86   24.50
   6  -2   5  380.96   24.30
  -7   2  -5   24.30    5.30
  -7   2  -5   24.30    5.10
   7  -2   5   30.50    5.60
   7  -2   5   32.60    5.60
  -8   2  -5    7.00    4.40
  -8   2  -5   25.00    5.50
   8  -2   5    6.50    4.60
   8  -2   5   -1.80    4.20
  -9   2  -5  164.98   14.70
  -9   2  -5  198.68   14.80
   9  -2   5  202.28   15.70
   9  -2   5  169.08   14.70
 -10   2  -5   63.39    8.50
 -10   2  -5   32.90    8.00
  10  -2   5   54.79    8.90
 -11   2  -5    2.20    6.60
 -11   2  -5    7.30    4.90
  11  -2   5   16.40    6.90
 -12   2  -5   10.50    5.80
  12  -2   5    0.10    5.80
  12   1  -5    7.30    6.60
 -12  -1   5   -3.00    9.50
 -12  -1   5   12.00    5.20
  11   1  -5   10.70    6.90
 -11  -1   5    4.30    5.70
 -11  -1   5   -0.80    4.20
  10   1  -5    3.30    5.50
 -10  -1   5    9.90    4.80
 -10  -1   5   -2.40    4.70
   9   1  -5   -6.20    4.60
   9   1  -5    0.70    5.00
  -9  -1   5   -3.00    4.10
  -9  -1   5    1.70    3.80
   8   1  -5  105.29   11.40
   8   1  -5   96.69   11.80
  -8  -1   5  119.79   10.60
  -8  -1   5  101.49    9.60
   7   1  -5   91.89    9.80
   7   1  -5   87.29    9.70
  -7  -1   5   96.19    9.10
  -7  -1   5  101.29    9.00
   6   1  -5    4.50    3.60
   6   1  -5    4.70    3.60
  -6  -1   5    1.00    3.00
   5   1  -5  189.48   15.20
   5   1  -5  222.18   15.50
  -5  -1   5  238.28   15.20
  -5  -1   5  208.88   15.10
   4   1  -5  281.07   18.80
   4   1  -5  274.77   18.90
  -4  -1   5  265.27   18.50
  -4  -1   5  306.57   18.60
   2   1  -5  162.48   11.90
   2   1  -5  167.48   11.60
  -2  -1   5  165.58   11.60
  -2  -1   5  173.08   12.00
   1   1  -5  666.33   39.00
   1   1  -5  645.64   38.50
  -1  -1   5  641.74   38.80
  -1  -1   5  656.93   38.70
   0   1  -5   28.90    3.90
   0   1  -5   27.40    3.50
   0  -1   5   21.30    3.60
   0  -1   5   27.00    3.70
  -1   1  -5  128.29    8.80
  -1   1  -5  112.09    8.10
   1  -1   5  102.79    8.30
   1  -1   5  111.99    8.20
  -2   1  -5  100.69    7.50
  -2   1  -5   96.89    7.90
   2  -1   5   93.39    7.20
   2  -1   5  102.49    7.70
  -3   1  -5  925.51   55.09
  -3   1  -5  973.00   55.09
   3  -1   5  936.51   54.79
   3  -1   5  915.31   54.99
  -4   1  -5    1.20    2.90
   4  -1   5    5.20    3.00
   4  -1   5    5.10    3.30
  -5   1  -5   56.59    6.80
  -5   1  -5   57.89    6.10
   5  -1   5   63.69    6.80
   5  -1   5   59.69    6.50
  -6   1  -5    3.90    3.20
  -6   1  -5    1.10    3.20
   6  -1   5   -1.20    3.20
   6  -1   5    2.00    3.00
  -7   1  -5  205.78   15.30
  -7   1  -5  196.18   15.70
   7  -1   5  225.08   15.70
   7  -1   5  230.18   15.60
  -8   1  -5   35.00    6.70
  -8   1  -5   27.60    5.70
   8  -1   5   28.00    6.00
   8  -1   5   33.90    5.50
  -9   1  -5  699.83   46.20
  -9   1  -5  763.72   45.60
   9  -1   5  747.13   45.90
   9  -1   5  733.63   46.10
 -10   1  -5  195.18   15.60
 -10   1  -5  174.28   15.90
  10  -1   5  199.88   16.70
 -11   1  -5   77.99    9.80
 -11   1  -5   53.49    8.50
  11  -1   5   55.99    9.60
 -12   1  -5    8.60    5.60
  12  -1   5    1.60    5.90
  11   0  -5  -11.30    5.30
 -11   0   5    3.30    3.80
 -11   0   5   -0.40    4.40
  10   0  -5    9.60    6.80
 -10   0   5   14.00    5.10
 -10   0   5   19.40    4.80
   9   0  -5   24.60    7.10
   9   0  -5   18.90    6.40
  -9   0   5   21.40    5.60
  -9   0   5   37.60    5.60
   8   0  -5   -4.10    4.70
   8   0  -5    4.40    4.80
  -8   0   5    9.90    4.50
  -8   0   5    5.10    4.10
   7   0  -5    8.40    4.60
   7   0  -5   19.60    5.40
  -7   0   5   13.10    4.00
  -7   0   5   18.40    4.30
   6   0  -5   -3.40    3.00
   6   0  -5    4.40    3.80
  -6   0   5   -3.60    2.70
   5   0  -5    1.10    3.30
   5   0  -5    0.30    2.90
  -5   0   5    0.10    2.70
  -5   0   5    1.60    2.80
   4   0  -5  338.67   22.60
  -4   0   5  373.16   22.10
  -4   0   5  345.27   22.10
   3   0  -5  157.08   10.90
   3   0  -5  159.28   11.00
  -3   0   5  156.98   10.40
  -3   0   5  121.99   10.20
   2   0  -5  703.83   43.90
   2   0  -5  793.42   44.30
  -2   0   5  768.32   43.80
  -2   0   5  718.43   44.00
   1   0  -5    2.80    2.20
   1   0  -5   -1.60    1.50
  -1   0   5    2.90    1.90
  -1   0   5    1.00    2.00
   0   0  -5  340.37   20.80
   0   0  -5  348.77   20.40
   0   0   5  330.77   20.40
   0   0   5  322.37   20.50
  -1   0  -5  384.96   23.10
  -1   0  -5  396.96   22.70
   1   0   5  366.06   22.80
   1   0   5  358.96   22.60
  -2   0  -5 1085.49   62.89
  -2   0  -5 1110.99   62.59
   2   0   5 1092.69   62.69
   2   0   5 1035.10   62.39
  -3   0  -5  256.27   16.20
  -3   0  -5  229.18   15.90
   3   0   5  258.67   15.90
   3   0   5  252.67   16.00
  -4   0  -5   38.00    5.10
   4   0   5   43.40    5.70
   4   0   5   48.10    5.20
  -5   0  -5  107.59    8.80
  -5   0  -5   89.89    8.50
   5   0   5   92.59    8.30
   5   0   5   92.89    7.80
  -6   0  -5    7.00    3.70
  -6   0  -5    6.30    2.90
   6   0   5    7.50    3.10
   6   0   5    8.60    3.60
  -7   0  -5   12.50    4.60
  -7   0  -5    6.20    3.80
   7   0   5   13.20    4.10
   7   0   5   14.30    4.50
  -8   0  -5   28.60    5.80
  -8   0  -5   22.50    5.10
   8   0   5   20.30    5.40
   8   0   5   20.40    5.10
  -9   0  -5   91.79    9.90
  -9   0  -5  103.29   10.90
   9   0   5  101.29   10.70
   9   0   5   79.89    9.90
 -10   0  -5  395.26   27.80
 -10   0  -5  439.66   27.50
  10   0   5  387.46   27.50
  10   0   5  379.66   27.20
 -11   0  -5  220.48   19.00
 -11   0  -5  266.17   18.80
  11   0   5  238.18   19.60
 -12   0  -5   15.20    5.90
  12   0   5    5.90    6.40
 -13   0  -5   -0.80    5.20
  13   0   5    4.90    6.70
  11  -1  -5   -2.40    5.60
 -11   1   5    3.30    3.00
 -11   1   5    0.10    5.10
 -10   1   5   -0.50    3.00
 -10   1   5    0.80    5.60
   9  -1  -5   -2.40    4.30
   9  -1  -5   -0.30    4.60
  -9   1   5    0.30    6.00
  -9   1   5   -1.60    2.70
   8  -1  -5   -5.80    3.90
   8  -1  -5   -2.40    4.60
  -8   1   5    1.10    2.70
  -8   1   5   -4.30    3.10
   7  -1  -5  105.09   11.90
   7  -1  -5  117.79   11.60
  -7   1   5  129.89    9.80
  -7   1   5  114.19    9.00
   6  -1  -5   32.30    5.80
   6  -1  -5   20.90    5.00
  -6   1   5   16.60    3.30
  -6   1   5   20.00    3.70
   5  -1  -5  338.97   22.80
   5  -1  -5  355.06   23.10
  -5   1   5  352.06   21.40
  -5   1   5  342.37   21.20
   4  -1  -5  306.47   20.30
   4  -1  -5  315.77   20.50
  -4   1   5  309.77   19.20
  -4   1   5  314.17   19.10
   3  -1  -5  643.54   37.90
   3  -1  -5  601.14   37.70
  -3   1   5  620.34   36.90
  -3   1   5  652.73   36.90
   2  -1  -5  219.08   15.30
   2  -1  -5  220.18   15.30
  -2   1   5  256.57   15.10
  -2   1   5  257.37   14.80
   1  -1  -5  583.54   36.80
   1  -1  -5  644.54   36.80
  -1   1   5  628.44   36.30
  -1   1   5  638.84   36.70
   0  -1  -5   81.19    6.40
   0  -1  -5   94.99    6.80
   0   1   5   88.99    6.50
   0   1   5   85.59    6.30
  -1  -1  -5 6453.25  403.96
  -1  -1  -5 6944.31  389.56
   1   1   5 7065.39  414.26
   1   1   5 6435.96  389.76
  -2  -1  -5 1051.69   60.79
  -2  -1  -5 1039.80   60.59
   2   1   5 1035.90   60.49
   2   1   5 1067.89   60.59
  -3  -1  -5    0.80    1.50
  -3  -1  -5    2.60    2.30
   3   1   5   -0.10    1.70
   3   1   5   -0.80    1.80
  -4  -1  -5  358.56   21.00
  -4  -1  -5  301.07   20.60
   4   1   5  341.47   20.70
   4   1   5  324.37   20.50
  -5  -1  -5   62.79    6.30
  -5  -1  -5   62.09    7.00
   5   1   5   72.09    6.20
   5   1   5   67.09    6.70
  -6  -1  -5   30.10    5.20
  -6  -1  -5   41.30    6.00
   6   1   5   32.60    4.80
   6   1   5   38.70    5.60
  -7  -1  -5   40.20    6.20
  -7  -1  -5   35.60    5.60
   7   1   5   37.60    5.40
   7   1   5   29.80    4.90
  -8  -1  -5   -0.50    3.80
  -8  -1  -5   -0.50    3.40
   8   1   5   -6.50    3.50
   8   1   5    7.30    3.90
  -9  -1  -5    0.50    4.10
  -9  -1  -5    0.70    2.90
   9   1   5    2.10    3.80
   9   1   5    2.40    4.40
 -10  -1  -5   -2.20    4.90
 -10  -1  -5    4.60    4.80
  10   1   5    9.80    4.10
  10   1   5   -3.10    4.70
 -11  -1  -5    4.30    5.20
 -11  -1  -5    5.90    5.40
 -12  -1  -5   -6.60    4.60
  12   1   5   -4.40    5.00
 -13  -1  -5    4.40    5.50
  13   1   5   -0.10    6.30
  10  -2  -5    8.00    5.80
   9  -2  -5   -7.40    4.70
   9  -2  -5   -0.80    4.90
   8  -2  -5   21.40    5.60
   8  -2  -5   24.90    5.90
  -8   2   5   23.20    2.50
  -8   2   5   16.50    2.20
   7  -2  -5   29.20    6.00
   7  -2  -5   24.20    6.10
  -7   2   5   21.70    2.60
  -7   2   5   26.90    3.00
   6  -2  -5  164.58   12.50
   6  -2  -5  109.59   11.50
  -6   2   5  145.19    8.80
  -6   2   5  134.59    8.80
   5  -2  -5   16.20    4.30
  -5   2   5   10.70    1.80
  -5   2   5    7.50    1.60
   4  -2  -5   16.30    3.80
   4  -2  -5   14.60    3.60
  -4   2   5    9.30    1.60
  -4   2   5   10.70    1.70
   3  -2  -5  727.83   43.30
   3  -2  -5  711.03   43.40
  -3   2   5  711.83   41.80
  -3   2   5  769.82   41.80
   2  -2  -5  441.16   26.70
   2  -2  -5  446.76   26.60
  -2   2   5  450.95   25.40
  -2   2   5  425.16   25.40
   1  -2  -5  392.26   23.70
   1  -2  -5  392.66   23.70
  -1   2   5  385.96   23.00
  -1   2   5  406.56   22.90
   0  -2  -5  212.18   13.00
   0  -2  -5  204.58   13.10
   0   2   5  218.58   12.90
   0   2   5  199.98   12.50
  -1  -2  -5  154.98   10.40
  -1  -2  -5  152.98   10.20
   1   2   5  171.38   10.30
   1   2   5  161.28   10.00
  -2  -2  -5  577.64   34.00
  -2  -2  -5  584.54   33.70
   2   2   5  576.84   33.70
   2   2   5  562.94   33.60
  -3  -2  -5  431.06   26.10
  -3  -2  -5  429.66   26.00
   3   2   5  431.46   25.90
   3   2   5  437.26   25.70
  -4  -2  -5   99.79    7.70
  -4  -2  -5   86.89    7.30
   4   2   5   86.69    7.20
   4   2   5   91.69    7.10
  -5  -2  -5  363.66   22.50
   5   2   5  344.87   22.00
  -6  -2  -5  266.67   17.50
  -6  -2  -5  241.98   17.70
   6   2   5  251.57   17.10
   6   2   5  283.07   17.60
  -7  -2  -5   72.09    7.50
  -7  -2  -5   73.49    7.90
   7   2   5   66.99    7.30
   7   2   5   64.29    7.50
  -8  -2  -5   22.10    5.10
  -8  -2  -5   26.80    5.80
   8   2   5   25.90    5.30
   8   2   5   32.90    5.70
  -9  -2  -5   42.70    6.60
  -9  -2  -5   34.20    7.00
   9   2   5   48.30    6.90
   9   2   5   38.60    6.70
 -10  -2  -5   14.30    5.30
 -10  -2  -5   18.30    6.50
  10   2   5   17.90    5.50
  10   2   5   34.20    6.80
 -11  -2  -5   10.60    5.60
 -11  -2  -5   -7.80    4.40
  11   2   5    4.00    5.40
 -12  -2  -5    9.60    5.80
  12   2   5    5.40    5.80
 -13  -2  -5   12.40    6.20
  13   2   5    5.90    6.60
 -14  -2  -5    6.20    6.30
  14   2   5    8.30    5.70
  10  -3  -5    0.30    5.30
   9  -3  -5   13.40    6.10
   9  -3  -5   20.00    7.00
   8  -3  -5    2.40    4.60
   8  -3  -5    8.30    5.30
   7  -3  -5   92.79   10.30
   7  -3  -5   97.99   11.20
   6  -3  -5   25.10    5.70
   6  -3  -5   31.70    5.50
   5  -3  -5   19.40    4.60
   4  -3  -5   10.80    3.40
   4  -3  -5   15.70    3.80
   3  -3  -5  147.69   10.10
   3  -3  -5  129.49   10.00
   2  -3  -5  281.37   17.90
   2  -3  -5  296.27   18.10
   1  -3  -5   47.10    4.10
   1  -3  -5   40.30    4.10
   0  -3  -5  112.19    7.60
   0  -3  -5  117.39    7.70
  -1  -3  -5   54.79    4.20
  -1  -3  -5   45.80    3.80
   1   3   5   52.09    3.40
   1   3   5   48.10    3.30
  -2  -3  -5  167.88   10.80
  -2  -3  -5  165.18   10.50
   2   3   5  163.38   10.30
   2   3   5  167.58   10.30
  -3  -3  -5   40.40    4.20
  -3  -3  -5   41.30    4.00
   3   3   5   43.10    3.80
   3   3   5   42.50    4.10
  -4  -3  -5   27.50    3.90
  -4  -3  -5   24.60    3.90
   4   3   5   32.40    4.10
   4   3   5   27.40    3.50
  -5  -3  -5  174.28   13.20
   5   3   5  219.38   13.10
   5   3   5  186.68   13.20
  -6  -3  -5   47.50    5.90
  -6  -3  -5   38.60    5.90
   6   3   5   41.90    6.20
   6   3   5   47.90    5.70
  -7  -3  -5   30.20    4.70
  -7  -3  -5   30.40    5.00
   7   3   5   28.80    4.70
   7   3   5   28.90    4.70
  -8  -3  -5  143.29   11.90
  -8  -3  -5  121.99   10.80
   8   3   5  128.89   10.90
   8   3   5  123.79   11.10
  -9  -3  -5    9.70    4.50
  -9  -3  -5    5.20    3.80
   9   3   5   10.10    4.40
   9   3   5   17.60    5.10
 -10  -3  -5    1.30    3.50
 -10  -3  -5   -4.60    6.00
  10   3   5    4.40    5.40
  10   3   5   -1.30    3.70
 -11  -3  -5   97.49   10.70
 -11  -3  -5  113.09   11.90
  11   3   5   89.29   11.50
 -12  -3  -5    4.60    5.40
  12   3   5    0.70    5.40
 -13  -3  -5    1.30    5.20
  13   3   5    0.30    6.10
 -14  -3  -5    1.30    5.80
  14   3   5    8.30    7.10
   9  -4  -5   -4.30    4.30
   9  -4  -5    9.20    7.90
   8  -4  -5   -3.10    7.60
   8  -4  -5    1.70    4.90
   7  -4  -5    2.10    3.70
   7  -4  -5    8.30    4.70
   6  -4  -5   -0.80    3.90
   6  -4  -5    2.10    3.80
   5  -4  -5    8.60    3.90
   4  -4  -5   -2.20    2.20
   4  -4  -5    1.70    2.60
   3  -4  -5   95.99    7.90
   3  -4  -5  102.59    7.80
   2  -4  -5  599.54   36.70
   2  -4  -5  657.63   37.00
   1  -4  -5  401.66   23.50
   1  -4  -5  389.76   23.30
   0  -4  -5   31.20    3.00
   0  -4  -5   33.20    3.10
  -1  -4  -5   15.20    2.10
  -1  -4  -5   15.90    2.00
  -2  -4  -5  438.16   25.20
  -2  -4  -5  413.06   24.90
  -3  -4  -5    3.90    2.10
  -3  -4  -5    4.00    1.90
   3   4   5    4.10    1.90
   3   4   5    4.70    1.40
  -4  -4  -5  279.37   18.50
  -4  -4  -5  299.37   18.40
   4   4   5  308.87   17.90
   4   4   5  284.57   18.10
  -5  -4  -5   52.29    5.60
   5   4   5   44.10    4.70
   5   4   5   39.50    5.20
  -6  -4  -5   74.79    7.10
  -6  -4  -5   60.89    6.80
   6   4   5   60.89    6.20
   6   4   5   62.89    6.60
  -7  -4  -5   65.29    7.30
  -7  -4  -5   70.09    8.00
   7   4   5   79.19    7.20
   7   4   5   60.59    7.10
  -8  -4  -5   56.19    7.60
  -8  -4  -5   39.40    6.40
   8   4   5   51.69    6.70
   8   4   5   48.20    6.70
  -9  -4  -5   93.19   10.10
  -9  -4  -5   93.49    9.50
   9   4   5   91.79    9.40
   9   4   5   94.99    9.60
 -10  -4  -5    5.40    4.90
  10   4   5   12.10    5.70
 -11  -4  -5   11.60    5.20
 -11  -4  -5   -4.30    4.30
  11   4   5    3.50    3.70
  11   4   5   -0.50    3.70
 -12  -4  -5   75.79   10.40
 -13  -4  -5    2.10    5.40
 -14  -4  -5   -4.80    5.30
  14   4   5    1.80    6.50
   8  -5  -5   13.90    6.60
   8  -5  -5    1.40    4.80
   7  -5  -5    5.50    4.50
   7  -5  -5    2.30    4.10
   6  -5  -5   10.50    4.20
   6  -5  -5   14.80    4.60
   5  -5  -5   28.80    5.10
   4  -5  -5   11.20    3.40
   4  -5  -5    7.30    3.50
   3  -5  -5    8.00    2.50
   3  -5  -5    7.30    2.50
   2  -5  -5   11.50    2.40
   2  -5  -5   12.90    2.40
   1  -5  -5 1019.40   57.59
   1  -5  -5  994.50   57.69
   0  -5  -5    4.00    1.30
   0  -5  -5    6.50    1.20
  -1  -5  -5 1222.48   67.69
  -1  -5  -5 1154.28   67.69
  -2  -5  -5   31.50    3.30
  -2  -5  -5   33.40    2.90
  -3  -5  -5   11.30    2.20
  -3  -5  -5   12.00    2.50
  -4  -5  -5  351.36   21.90
  -4  -5  -5  369.36   21.80
   4   5   5  331.97   20.90
   4   5   5  372.46   21.40
  -5  -5  -5   31.70    4.50
   5   5   5   23.80    3.40
   5   5   5   31.80    4.20
  -6  -5  -5   24.40    4.70
   6   5   5   37.10    4.60
   6   5   5   38.00    5.20
  -7  -5  -5    8.40    3.80
  -7  -5  -5    6.10    3.50
   7   5   5    7.80    3.70
   7   5   5    2.10    3.30
  -8  -5  -5  256.07   17.80
  -8  -5  -5  237.08   17.10
   8   5   5  240.48   17.00
   8   5   5  230.58   16.60
  -9  -5  -5   21.10    5.90
  -9  -5  -5   25.20    5.70
   9   5   5   28.20    5.60
   9   5   5   30.80    5.80
 -10  -5  -5    7.60    4.80
  10   5   5   22.70    5.50
  10   5   5    1.50    4.70
 -11  -5  -5    6.40    5.20
  11   5   5    4.50    4.40
  11   5   5    5.40    5.00
 -12  -5  -5   -0.60    4.10
 -13  -5  -5    5.10    5.90
 -14  -5  -5    1.80    5.80
 -15  -5  -5   44.00    9.50
  15   5   5   43.20   10.00
   8  -6  -5    5.50    4.70
   8  -6  -5    5.10    4.80
   7  -6  -5    8.70    4.70
   7  -6  -5    4.20    4.70
   6  -6  -5    8.60    4.60
   6  -6  -5    9.70    4.20
   5  -6  -5    8.00    6.80
   5  -6  -5    6.70    3.40
   4  -6  -5   38.50    5.20
   4  -6  -5   31.50    4.80
   3  -6  -5   -3.40    1.70
   3  -6  -5    2.20    2.30
   2  -6  -5  206.58   12.20
   2  -6  -5  182.58   12.20
   1  -6  -5  199.88   10.80
   1  -6  -5  162.68   10.90
   0  -6  -5  116.79   20.80
   0  -6  -5   71.19   29.00
  -1  -6  -5  539.45   32.00
  -1  -6  -5  577.84   32.00
  -2  -6  -5  153.18    9.80
  -2  -6  -5  155.38    9.40
  -3  -6  -5   60.89    4.90
  -3  -6  -5   46.50    4.30
  -4  -6  -5   24.80    3.70
  -4  -6  -5   28.20    3.60
  -5  -6  -5  112.29    8.90
  -5  -6  -5  109.49    8.90
   5   6   5  128.29    8.40
   5   6   5  109.29    7.70
  -6  -6  -5  243.48   18.00
  -6  -6  -5  243.58   16.70
   6   6   5  245.58   16.20
   6   6   5  248.58   15.60
  -7  -6  -5  140.19   11.20
  -7  -6  -5  139.79   11.40
   7   6   5  135.09   10.40
   7   6   5  154.08   11.30
  -8  -6  -5    5.10    3.90
  -8  -6  -5    3.60    3.60
   8   6   5    4.20    3.30
   8   6   5   13.90    4.10
  -9  -6  -5   12.20    5.00
  -9  -6  -5   21.20    4.50
   9   6   5   11.60    4.60
   9   6   5   16.00    4.60
 -10  -6  -5   33.30    6.70
  10   6   5   28.30    6.10
  10   6   5   22.00    5.80
 -11  -6  -5  106.89   11.40
  11   6   5  102.79   11.30
  11   6   5   97.89   10.10
 -12  -6  -5  536.85   38.20
 -13  -6  -5    0.60    4.20
 -14  -6  -5  -10.90    5.30
 -15  -6  -5    0.70    6.20
   7  -7  -5   -5.80    4.00
   7  -7  -5    0.30    3.80
   6  -7  -5    5.10    4.00
   6  -7  -5   14.50    4.70
   5  -7  -5   15.00    4.50
   5  -7  -5   14.80    4.20
   4  -7  -5    2.70    2.70
   4  -7  -5    5.00    3.30
   3  -7  -5    9.70    2.70
   3  -7  -5   12.70    2.90
   2  -7  -5   24.90    3.00
   2  -7  -5   29.60    3.20
   1  -7  -5  314.57   19.00
   1  -7  -5  344.77   19.00
  -2  -7  -5  157.78    9.70
  -2  -7  -5  168.28   10.10
  -3  -7  -5  180.68   11.90
  -3  -7  -5  190.48   11.60
  -4  -7  -5  207.68   13.70
  -5  -7  -5  414.66   26.10
  -5  -7  -5  439.86   26.40
   5   7   5  423.26   24.40
   5   7   5  421.36   24.50
  -6  -7  -5   67.89    6.80
  -6  -7  -5   55.19    6.70
   6   7   5   64.29    5.30
   6   7   5   63.29    6.00
  -7  -7  -5    1.60    3.60
  -7  -7  -5   -1.50    3.00
   7   7   5   -5.40    2.80
   7   7   5   -0.10    2.50
  -8  -7  -5   74.29    8.90
  -8  -7  -5   72.79    8.10
   8   7   5   80.19    7.80
   8   7   5   74.49    7.20
  -9  -7  -5   62.29    8.70
  -9  -7  -5   64.39    8.30
   9   7   5   62.49    8.20
   9   7   5   66.89    7.40
 -10  -7  -5   38.10    6.40
  10   7   5   32.30    6.60
  10   7   5   26.50    6.20
 -11  -7  -5   13.40    5.70
 -11  -7  -5   11.10    5.60
  11   7   5   16.40    5.50
  11   7   5    9.50    5.50
  12   7   5   -3.30    5.10
  12   7   5    1.80    5.00
 -13  -7  -5   16.20    5.60
 -14  -7  -5   -2.90    5.50
 -15  -7  -5   -3.00    5.80
   6  -8  -5   15.10    4.40
   6  -8  -5    7.90    4.50
   5  -8  -5   -4.80    3.00
   5  -8  -5    4.00    3.40
   4  -8  -5   15.40    3.50
   4  -8  -5    7.80    3.50
   3  -8  -5    2.00    2.10
   3  -8  -5    7.50    2.70
   2  -8  -5   -0.10    1.60
   2  -8  -5   -1.00    1.50
   1  -8  -5   18.60    1.50
   1  -8  -5   15.30    1.40
  -2  -8  -5    1.50    1.10
  -2  -8  -5    1.80    0.90
  -3  -8  -5  218.48   14.10
  -3  -8  -5  248.08   14.60
  -4  -8  -5   36.40    4.40
  -5  -8  -5   20.90    4.00
  -5  -8  -5   22.40    3.80
  -6  -8  -5   23.80    5.60
  -6  -8  -5   36.50    5.50
   6   8   5   30.10    2.70
   6   8   5   20.90    2.70
  -7  -8  -5   13.00    4.00
  -7  -8  -5   11.00    4.10
   7   8   5   10.70    3.10
   7   8   5   15.80    3.00
  -8  -8  -5   24.80    5.20
  -8  -8  -5   19.50    5.10
   8   8   5   24.70    4.90
   8   8   5   22.60    4.00
  -9  -8  -5  119.79   11.50
  -9  -8  -5  141.59   12.50
   9   8   5  130.69   11.10
   9   8   5  136.99   10.60
 -10  -8  -5    3.90    4.50
 -10  -8  -5    5.90    6.60
  10   8   5    9.70    4.90
  10   8   5    8.50    5.30
 -11  -8  -5    8.00    5.50
 -11  -8  -5    8.60    5.30
  11   8   5   -2.00    4.10
  11   8   5    4.20    5.30
  12   8   5   17.40    5.70
  12   8   5   22.40    6.60
 -13  -8  -5   11.40    6.20
 -14  -8  -5    5.20    6.30
  14   8   5    0.80    6.20
 -15  -8  -5   -5.30    6.10
  15   8   5    8.30    7.20
   5  -9  -5   21.60    4.60
   5  -9  -5   16.90    4.30
   4  -9  -5    6.50    3.30
   4  -9  -5    1.50    3.00
   3  -9  -5    5.00    2.60
   3  -9  -5    3.10    2.40
   2  -9  -5   95.49    6.70
   2  -9  -5   85.29    6.40
   1  -9  -5  192.78   11.40
   1  -9  -5  196.98   11.50
  -2  -9  -5    1.10    1.10
  -2  -9  -5    1.40    0.90
  -3  -9  -5    2.90    1.80
  -4  -9  -5   21.80    3.60
  -4  -9  -5   24.00    3.40
  -5  -9  -5   15.10    3.60
  -5  -9  -5   16.90    3.70
  -6  -9  -5   30.10    5.10
  -7  -9  -5  184.78   14.50
  -7  -9  -5  225.68   15.40
   7   9   5  193.18   12.70
   7   9   5  209.78   12.50
  -8  -9  -5    3.30    4.30
  -8  -9  -5    3.10    4.00
   8   9   5    5.30    3.00
   8   9   5    1.80    2.60
  -9  -9  -5  127.19   12.20
  -9  -9  -5  141.59   13.30
   9   9   5  143.89   11.80
   9   9   5  144.59   11.10
 -10  -9  -5    9.10    5.80
 -10  -9  -5   17.00    6.00
  10   9   5   22.20    5.70
  10   9   5   26.00    5.50
 -11  -9  -5    3.90    5.20
 -11  -9  -5   11.10    5.90
  11   9   5    0.10    4.30
  11   9   5    3.10    4.40
 -12  -9  -5   23.60    6.40
  12   9   5   30.10    6.70
 -13  -9  -5    4.40    6.10
  13   9   5   -5.80    5.60
 -14  -9  -5   -2.30    5.40
  14   9   5    2.00    6.20
 -15  -9  -5   -3.20    6.20
  15   9   5   13.20    7.40
   4 -10  -5   -3.30    3.30
   3 -10  -5   -3.00    2.10
   3 -10  -5    2.60    2.40
   2 -10  -5    1.60    1.70
   2 -10  -5    0.70    1.90
   1 -10  -5    2.50    1.30
   1 -10  -5    5.30    1.20
  -2 -10  -5   43.50    3.50
  -3 -10  -5   30.00    3.60
  -3 -10  -5   31.00    3.50
  -4 -10  -5    4.60    2.60
  -4 -10  -5    4.10    2.60
  -5 -10  -5    2.50    3.10
  -5 -10  -5   -1.40    2.80
  -6 -10  -5   30.00    7.40
  -6 -10  -5   20.40    4.70
  -7 -10  -5   14.70    4.80
  -7 -10  -5    5.70    4.00
  -8 -10  -5   10.50    5.00
  -8 -10  -5   -0.90    4.30
   8  10   5   10.70    2.50
   8  10   5    5.10    2.50
  -9 -10  -5   29.00    6.90
  -9 -10  -5   39.50    7.40
   9  10   5   48.50    9.30
   9  10   5   33.60    4.80
 -10 -10  -5   83.79   10.70
 -10 -10  -5   85.99   10.50
  10  10   5   72.09    9.10
  10  10   5   88.99    8.90
 -11 -10  -5   26.60    7.70
 -11 -10  -5   29.50    7.00
  11  10   5   29.90    6.20
  11  10   5   38.50    6.60
 -12 -10  -5    3.50    6.00
  12  10   5   16.50    5.20
  12  10   5    9.80    5.60
 -13 -10  -5    7.80    6.40
  13  10   5   22.20    7.10
 -14 -10  -5    1.10    5.80
  14  10   5   -4.00    4.80
 -15 -10  -5   43.40   10.00
  15  10   5   21.40    8.00
   3 -11  -5    4.10    2.30
   2 -11  -5    6.50    2.00
   1 -11  -5    7.10    1.50
   0 -11  -5    7.40    1.10
  -1 -11  -5   -0.90    1.00
  -1 -11  -5   -0.90    0.80
  -2 -11  -5   55.99    4.20
  -2 -11  -5   48.90    4.30
  -3 -11  -5  127.99    9.10
  -3 -11  -5  133.99    9.20
  -4 -11  -5    0.20    2.30
  -4 -11  -5    2.30    2.60
  -5 -11  -5   17.40    4.00
  -5 -11  -5   25.60    4.60
  -6 -11  -5    7.90    3.80
  -6 -11  -5   14.20    4.00
  -7 -11  -5   11.10    4.50
  -7 -11  -5   10.10    4.10
  -8 -11  -5   45.30    7.30
  -9 -11  -5   43.80    7.20
  -9 -11  -5   55.09    7.50
   9  11   5   29.90    4.00
   9  11   5   29.50    3.90
 -10 -11  -5    3.90    5.00
 -10 -11  -5    8.70    5.70
  10  11   5   -0.50    3.70
 -11 -11  -5   22.90    6.40
  11  11   5   25.90    5.60
  11  11   5   31.70    6.20
 -12 -11  -5    2.90    5.60
  12  11   5    1.20    4.30
  12  11   5    4.50    5.20
 -13 -11  -5   -5.40    5.60
  13  11   5   -1.10    4.70
  13  11   5   -2.70    5.40
 -14 -11  -5   -2.50    5.40
  14  11   5    0.80    5.00
   1 -12  -5    7.30    1.60
   1 -12  -5   11.20    1.90
   0 -12  -5    2.90    1.30
   0 -12  -5    0.90    1.20
  -1 -12  -5    5.60    1.70
  -1 -12  -5   -0.10    1.20
  -2 -12  -5   85.89    6.30
  -2 -12  -5   90.79    6.60
  -3 -12  -5   10.70    2.90
  -3 -12  -5   22.30    3.40
  -4 -12  -5  102.09    8.40
  -4 -12  -5  105.69    8.50
  -5 -12  -5    2.80    3.30
  -6 -12  -5  107.39    9.90
  -6 -12  -5  110.19    9.90
  -7 -12  -5    5.80    4.30
  -7 -12  -5    2.30    3.50
  -8 -12  -5    8.20    4.40
  -8 -12  -5   20.40    5.60
  -9 -12  -5   22.00    5.90
  -9 -12  -5   33.70    7.40
 -10 -12  -5    8.30    5.10
 -10 -12  -5    7.80    4.80
  10  12   5   -2.70    2.40
  10  12   5    1.80    2.60
  11  12   5   13.20    4.50
  11  12   5   10.90    4.00
 -12 -12  -5   30.00    7.40
  12  12   5   30.10    6.10
  12  12   5   26.80    6.10
 -13 -12  -5   10.20    6.70
  13  12   5    4.20    4.90
  13  12   5    8.50    4.90
 -14 -12  -5   22.50    7.90
  14  12   5   12.10    7.10
   0 -13  -5   10.40    1.80
  -1 -13  -5    5.40    1.70
  -1 -13  -5    2.00    1.70
  -2 -13  -5   26.20    3.50
  -2 -13  -5   18.40    3.00
  -3 -13  -5   36.90    4.40
  -3 -13  -5   23.50    3.70
  -4 -13  -5   11.00    3.50
  -4 -13  -5   11.30    3.60
  -5 -13  -5   29.10    7.60
  -5 -13  -5   27.80    5.10
  -6 -13  -5    9.10    4.10
  -6 -13  -5   10.00    4.40
  -7 -13  -5    5.70    4.20
  -7 -13  -5    1.70    3.70
  -8 -13  -5    5.40    4.60
  -8 -13  -5   -3.40    3.60
  -9 -13  -5   13.20    5.60
  -9 -13  -5   14.90    5.50
 -10 -13  -5    1.00    4.30
 -10 -13  -5  -12.60    5.00
 -11 -13  -5    1.80    4.90
  11  13   5    3.50    4.70
  11  13   5    1.90    2.90
 -12 -13  -5   -1.50    4.90
  12  13   5    6.00    4.30
  12  13   5    4.80    3.90
 -13 -13  -5    7.10    5.90
  13  13   5    0.30    4.40
  -2 -14  -5    1.80    2.30
  -3 -14  -5   36.30    4.80
  -3 -14  -5   43.50    5.00
  -4 -14  -5   -3.80    2.50
  -5 -14  -5    2.70    3.40
  -5 -14  -5   -0.90    3.10
  -6 -14  -5   -0.80    3.20
  -6 -14  -5    5.40    4.20
  -7 -14  -5   -0.40    4.20
  -7 -14  -5    7.40    3.80
  -8 -14  -5   14.20    4.90
  -8 -14  -5    8.20    5.00
  -9 -14  -5   -1.70    4.10
  -9 -14  -5    3.40    4.70
 -10 -14  -5    8.60    6.80
 -11 -14  -5   -1.50    4.30
 -12 -14  -5    4.50    5.80
  12  14   5    0.00    2.60
  12  14   5    4.80    4.90
  -5 -15  -5   -1.90    3.80
  -5 -15  -5    5.60    3.40
  -6 -15  -5   -0.80    3.50
  -6 -15  -5    3.60    4.10
  -7 -15  -5    3.20    4.30
  -7 -15  -5    0.60    3.90
  -8 -15  -5    1.10    3.90
  -8 -15  -5   -2.60    4.10
  -9 -15  -5  -11.50    4.70
  -9 -15  -5    1.60    4.30
 -10 -15  -5   -2.60    4.00
   9  13  -6   -3.60    5.90
  -9 -13   6    2.90    5.60
   8  13  -6   19.10    8.10
  -8 -13   6   10.50    7.80
   7  13  -6    0.90    4.40
   7  13  -6   12.20    6.10
  -7 -13   6   10.40    6.90
   6  13  -6   22.10    7.00
   6  13  -6   20.90    5.60
  -6 -13   6   21.90    8.00
   5  13  -6    8.20    5.70
   5  13  -6    5.00    4.40
  -5 -13   6   13.70    7.10
   4  13  -6   15.00    4.30
   4  13  -6   10.80    5.30
  -4 -13   6   -2.20    5.30
   3  13  -6   -3.50    4.80
  -3 -13   6   -0.10    5.30
   2  13  -6    8.70    3.70
   2  13  -6    8.10    3.80
  -2 -13   6   20.90    7.00
  -1 -13   6    6.50    5.60
  10  12  -6  -11.30    7.00
 -10 -12   6   -2.70    6.50
   9  12  -6    2.20    7.20
  -9 -12   6    3.60    6.90
   8  12  -6    0.90    7.10
  -8 -12   6   21.80    8.20
   7  12  -6   21.10    5.30
   7  12  -6   44.70    8.30
  -7 -12   6   24.90    8.70
   6  12  -6   33.30    7.90
   6  12  -6   54.29    7.20
  -6 -12   6   49.70   10.00
   5  12  -6   -0.40    3.70
   5  12  -6    2.90    6.10
  -5 -12   6   -1.10    5.80
   4  12  -6    2.50    3.80
   4  12  -6    0.30    5.50
  -4 -12   6    5.00    6.00
   3  12  -6   15.10    4.40
   3  12  -6    7.30    5.40
  -3 -12   6   10.30    6.00
   2  12  -6   15.90    9.70
  -2 -12   6    4.50    5.20
   1  12  -6    4.90    4.00
   1  12  -6    1.10    3.70
  -1 -12   6    9.90    6.20
   0 -12   6    5.20    4.70
   1 -12   6    0.00    4.30
  11  11  -6  -10.10    7.10
 -11 -11   6    2.10    7.70
  10  11  -6   -0.10    6.40
 -10 -11   6    3.40    5.70
   9  11  -6   33.90    9.10
  -9 -11   6    7.50    7.40
   8  11  -6   10.20    6.60
  -8 -11   6   16.70    7.80
   7  11  -6    7.90    6.30
   7  11  -6    3.20    3.80
  -7 -11   6   -6.20    5.60
   6  11  -6   -1.60    5.50
   6  11  -6   13.70    4.30
  -6 -11   6   10.20    6.70
   5  11  -6   34.50    5.80
   5  11  -6   16.30    6.30
   4  11  -6   -1.90    3.10
   4  11  -6    4.70    5.90
  -4 -11   6   -0.10    4.70
   3  11  -6    1.50    3.60
   3  11  -6   -1.90    5.00
  -3 -11   6    9.60    6.00
   2  11  -6    5.70    4.80
   2  11  -6    1.80    3.70
  -2 -11   6    0.80    4.70
   1  11  -6   -2.30    5.20
  -1 -11   6    5.50    4.40
   0  11  -6    2.70    5.30
   0 -11   6    5.00    5.30
  -1  11  -6   68.89    6.90
   1 -11   6   61.39    8.80
   2 -11   6    3.00    4.60
   3 -11   6    4.60    4.20
  12  10  -6   11.50    8.20
 -12 -10   6    5.20    7.60
  11  10  -6   17.80    8.10
 -11 -10   6    8.10    8.10
  10  10  -6    0.80    6.70
 -10 -10   6   -1.70    4.70
   9  10  -6    1.50    6.10
  -9 -10   6   11.10    7.40
   8  10  -6    2.40    5.80
  -8 -10   6   -6.00    5.60
   7  10  -6    5.60    4.40
   7  10  -6    9.80    7.00
  -7 -10   6   -1.20    6.90
   6  10  -6   18.50    4.90
   6  10  -6   23.50    7.50
  -6 -10   6   23.80    7.40
   5  10  -6    4.20    5.60
   5  10  -6   -4.30    3.30
  -5 -10   6    2.60    5.00
  -5 -10   6    5.00    5.80
   4  10  -6   22.90    5.10
   4  10  -6   25.10    6.50
  -4 -10   6   25.20    6.30
  -4 -10   6   17.80    6.20
   3  10  -6   -5.40    2.90
   3  10  -6   -6.30    4.20
  -3 -10   6   -5.60    4.00
  -3 -10   6   -3.80    3.70
   2  10  -6   -0.70    3.40
   2  10  -6   -6.50    4.50
  -2 -10   6    6.80    4.60
  -2 -10   6   -3.30    4.00
   1  10  -6   16.40    4.70
   1  10  -6   34.20    6.90
  -1 -10   6   33.90    6.80
  -1 -10   6   26.20    5.90
   0  10  -6    1.10    4.90
   0 -10   6   -5.00    4.10
   0 -10   6   -0.80    4.60
  -1  10  -6   19.10    7.80
  -1  10  -6   11.00    5.20
   1 -10   6   18.20    5.70
   1 -10   6   17.80    5.30
  -2  10  -6   14.70    4.60
  -2  10  -6   -4.70    5.70
   2 -10   6   -1.00    4.00
  -3  10  -6    1.20    3.40
  -3  10  -6    1.20    2.80
   3 -10   6   -2.30    4.40
   4 -10   6    5.70    4.50
  12   9  -6    0.40    5.50
 -12  -9   6    3.30    7.60
  11   9  -6   -5.10    6.40
 -11  -9   6   -5.70    4.80
  10   9  -6    4.20    6.50
 -10  -9   6   11.80    7.50
   9   9  -6   -0.90    6.40
  -9  -9   6   42.70   10.60
   8   9  -6    1.20    5.60
  -8  -9   6    7.80    7.30
   7   9  -6   32.30    6.30
   7   9  -6   19.90    7.10
  -7  -9   6   15.90    7.10
   6   9  -6   -0.20    5.10
   6   9  -6    2.90    3.90
  -6  -9   6   -4.20    4.70
  -6  -9   6   12.40    6.50
   5   9  -6    5.10    6.10
   5   9  -6   23.60    5.00
  -5  -9   6    8.80    5.20
  -5  -9   6   10.20    5.00
   4   9  -6    2.40    3.50
   4   9  -6    1.10    5.00
  -4  -9   6   -3.50    4.30
  -4  -9   6    2.10    5.30
   3   9  -6    6.40    4.20
   3   9  -6   -2.80    5.50
  -3  -9   6    3.00    5.20
  -3  -9   6   -1.90    4.60
   2   9  -6   88.79    8.40
   2   9  -6   93.89   10.60
  -2  -9   6   88.49   10.30
   1   9  -6   74.79    9.10
   1   9  -6   84.99    8.00
  -1  -9   6   74.69    9.10
  -1  -9   6   87.39   11.90
   0   9  -6   -0.70    4.40
   0   9  -6    0.60    3.30
   0  -9   6    4.60    4.20
   0  -9   6   14.10    5.50
  -1   9  -6    7.60    4.90
   1  -9   6    1.60    4.00
   1  -9   6    3.10    4.80
  -2   9  -6   21.60    4.90
   2  -9   6   25.60    5.80
   2  -9   6   20.50    5.20
  -3   9  -6   -4.50    3.60
  -3   9  -6    4.10    5.20
   3  -9   6   -1.60    4.00
   3  -9   6   -2.70    3.80
  -4   9  -6    9.50    6.20
  -4   9  -6    5.50    3.90
  -5   9  -6    7.80    3.60
  -5   9  -6    2.30    2.50
   5  -9   6    8.80    4.70
   6  -9   6   13.20    5.10
  12   8  -6   -3.10    6.90
 -12  -8   6    6.90    7.50
  11   8  -6   28.00    9.00
 -11  -8   6    7.90    7.40
  10   8  -6   45.80   10.40
 -10  -8   6   51.29   10.50
  -9  -8   6   -1.50    5.80
   8   8  -6   27.30    7.80
   8   8  -6   36.10    7.10
  -8  -8   6   33.90    8.60
   7   8  -6   18.00    4.70
   7   8  -6   17.70    7.10
  -7  -8   6   24.20    7.50
  -6  -8   6   72.19   10.50
  -6  -8   6   56.39    8.90
   5   8  -6   10.80    5.10
   5   8  -6   -4.10    3.20
  -5  -8   6    1.90    4.80
  -5  -8   6    0.80    5.60
   4   8  -6   77.59    7.60
   4   8  -6   68.89    9.30
  -4  -8   6   64.09    9.50
  -4  -8   6   63.59    9.10
   3   8  -6   -1.70    2.70
   3   8  -6    0.70    4.20
  -3  -8   6   -4.60    3.80
  -3  -8   6    1.40    4.00
   2   8  -6  246.68   18.20
   2   8  -6  244.98   16.60
  -2  -8   6  253.87   18.40
  -2  -8   6  233.48   17.80
   1   8  -6  141.99   11.50
   1   8  -6  137.59   13.00
  -1  -8   6  129.79   12.00
  -1  -8   6  176.78   13.40
   0   8  -6   16.00    4.80
   0   8  -6    3.90    3.70
   0  -8   6    9.90    4.50
   0  -8   6    5.30    4.60
  -1   8  -6   96.09    9.00
  -1   8  -6  100.19   10.10
   1  -8   6   96.89    9.90
   1  -8   6  101.79   10.20
  -2   8  -6   53.39    6.40
  -2   8  -6   53.69    7.10
   2  -8   6   48.60    7.00
  -3   8  -6  145.39   12.20
  -3   8  -6  133.49   11.30
   3  -8   6  139.29   12.80
   3  -8   6  130.29   11.60
  -4   8  -6   -2.50    3.80
   4  -8   6   -0.30    4.00
   4  -8   6   -1.00    3.50
  -5   8  -6    0.40    5.20
  -5   8  -6   11.90    7.20
  -6   8  -6    4.70    3.90
  -6   8  -6    6.40    4.70
   6  -8   6    3.90    4.60
  -7   8  -6   -5.30    3.80
  -7   8  -6    0.00    3.60
   7  -8   6   -0.70    4.30
  12   7  -6   -7.90    6.20
 -12  -7   6   11.50    6.70
  11   7  -6   -7.70    6.30
 -11  -7   6   -5.90    6.00
  10   7  -6    3.40    5.20
 -10  -7   6    3.20    6.20
   9   7  -6  -12.50    5.40
  -9  -7   6    7.40    6.80
   8   7  -6   16.70    6.00
   8   7  -6   15.90    7.50
  -8  -7   6   23.40    6.90
  -8  -7   6   20.50    7.60
   7   7  -6    8.80    4.60
   7   7  -6   28.40    7.30
  -7  -7   6    3.00    4.70
  -7  -7   6   19.80    7.10
   6   7  -6   -4.80    4.80
   6   7  -6    6.70    3.30
  -6  -7   6    5.60    5.70
   5   7  -6   12.10    4.20
   5   7  -6    6.60    5.30
  -5  -7   6    7.60    4.70
  -5  -7   6   13.50    4.80
   4   7  -6   -0.40    3.00
   4   7  -6    4.50    4.70
  -4  -7   6    2.10    3.10
  -4  -7   6    5.20    4.60
   3   7  -6   -2.40    3.40
   3   7  -6    0.40    2.70
  -3  -7   6    1.00    3.90
  -3  -7   6    2.40    3.10
   2   7  -6  200.48   16.10
   2   7  -6  204.58   14.60
  -2  -7   6  215.68   16.00
  -2  -7   6  221.58   15.90
   1   7  -6   51.89    6.30
   1   7  -6   65.49    7.90
  -1  -7   6   47.40    7.20
  -1  -7   6   57.99    7.30
   0   7  -6    8.90    4.50
   0   7  -6   10.00    3.70
   0  -7   6   10.90    4.00
   0  -7   6   10.10    4.40
  -1   7  -6  174.18   12.70
  -1   7  -6  171.98   13.70
   1  -7   6  157.98   12.80
   1  -7   6  179.78   13.70
   2  -7   6    4.10    4.00
   2  -7   6    3.50    3.40
  -3   7  -6    4.10    4.00
  -3   7  -6    0.80    3.20
   3  -7   6   -1.70    3.20
   3  -7   6    0.60    3.30
  -4   7  -6   44.00    6.40
  -4   7  -6   32.40    6.00
   4  -7   6   44.60    6.60
   4  -7   6   36.80    6.70
  -5   7  -6    8.70    4.90
  -5   7  -6    4.70    4.50
   5  -7   6    9.70    4.60
   5  -7   6    7.00    4.60
  -6   7  -6   11.20    4.90
  -6   7  -6   11.60    5.00
  -7   7  -6    8.10    4.60
  -7   7  -6   12.00    5.20
   7  -7   6   16.70    5.50
  -8   7  -6   -1.90    4.80
  -8   7  -6    4.40    5.30
   8  -7   6    5.10    5.20
  12   6  -6    3.70    7.20
 -12  -6   6   10.80    6.80
  11   6  -6    8.70    7.50
 -11  -6   6    1.90    6.20
  10   6  -6   -2.50    6.00
 -10  -6   6    0.00    6.70
   9   6  -6  115.59   14.30
  -9  -6   6  147.19   14.30
  -9  -6   6  107.29   11.70
   8   6  -6   -9.20    5.20
  -8  -6   6   -1.80    5.80
  -8  -6   6   -6.10    4.50
   7   6  -6  245.88   19.90
   7   6  -6  229.78   19.50
  -7  -6   6  265.77   19.30
  -7  -6   6  232.68   20.00
   6   6  -6  236.78   18.40
   6   6  -6  221.08   16.90
  -6  -6   6  238.18   17.40
  -6  -6   6  223.98   18.40
   5   6  -6    7.80    4.00
   5   6  -6    7.80    5.30
  -5  -6   6    9.90    4.80
  -5  -6   6    6.30    4.90
   4   6  -6   20.00    5.80
   4   6  -6   18.60    4.60
  -4  -6   6   13.30    5.40
  -4  -6   6    9.70    4.10
   3   6  -6   31.80    6.00
   3   6  -6   24.80    4.60
  -3  -6   6   35.70    6.50
  -3  -6   6   27.50    5.40
   2   6  -6  260.17   17.20
   2   6  -6  226.08   18.10
  -2  -6   6  281.07   18.40
  -2  -6   6  256.67   18.40
   1   6  -6   27.20    4.50
   1   6  -6   22.30    5.30
  -1  -6   6   32.00    5.40
  -1  -6   6   31.10    5.70
   0   6  -6  106.19    9.30
   0   6  -6  104.69   10.20
   0  -6   6  102.99    9.80
   0  -6   6  123.79    9.80
  -1   6  -6   16.20    4.90
  -1   6  -6   14.90    4.00
   1  -6   6    8.40    4.00
   1  -6   6   13.30    4.00
  -2   6  -6  112.29    9.70
  -2   6  -6  125.09   10.70
   2  -6   6  111.09   10.10
   2  -6   6  112.29    9.60
  -3   6  -6   20.40    5.10
   3  -6   6   23.60    4.60
   3  -6   6   16.00    5.00
  -4   6  -6  135.59   11.50
  -4   6  -6  135.69   12.00
   4  -6   6  137.49   11.70
   4  -6   6  140.29   11.50
  -5   6  -6  105.19    9.90
  -5   6  -6   95.49   10.10
   5  -6   6  105.49    9.70
   5  -6   6   82.09    9.40
  -6   6  -6   52.99    7.50
  -6   6  -6   50.39    7.40
   6  -6   6   45.80    7.40
   6  -6   6   42.80    7.10
  -7   6  -6   12.80    5.30
  -7   6  -6    9.80    5.00
   7  -6   6    6.80    7.70
  -8   6  -6   -1.50    4.40
  -8   6  -6    3.60    4.70
   8  -6   6    1.70    5.30
  -9   6  -6    6.40    5.20
  -9   6  -6    5.40    5.20
   9  -6   6    6.00    5.50
  12   5  -6   18.30    8.60
 -12  -5   6   30.20    7.90
  11   5  -6   -6.10    5.90
 -11  -5   6   -3.20    6.00
  10   5  -6   -9.10    5.50
 -10  -5   6    7.80    6.50
   9   5  -6   44.30    8.90
  -9  -5   6   48.20    8.40
  -9  -5   6   41.10    8.60
   8   5  -6   25.70    7.70
   8   5  -6   15.30    5.90
  -8  -5   6   12.30    7.00
  -8  -5   6   17.60    5.90
   7   5  -6   -3.70    4.40
   7   5  -6    0.10    4.10
  -7  -5   6   -1.50    4.60
  -7  -5   6    3.10    4.50
   6   5  -6    2.10    3.80
   6   5  -6   -0.40    3.50
  -6  -5   6    1.40    4.80
  -6  -5   6    7.30    4.40
   5   5  -6    7.30    5.20
   5   5  -6    6.20    3.90
  -5  -5   6    1.80    4.60
  -5  -5   6    4.60    4.90
   4   5  -6    6.10    2.90
   4   5  -6    1.10    3.50
  -4  -5   6    6.10    3.80
  -4  -5   6    1.80    4.30
   3   5  -6    1.80    3.90
   3   5  -6   -0.90    2.70
  -3  -5   6   -6.90    2.90
  -3  -5   6    0.20    2.50
   2   5  -6  888.61   55.09
   2   5  -6  939.41   54.29
  -2  -5   6  911.61   55.19
  -2  -5   6  928.41   55.09
   1   5  -6  154.88   13.00
   1   5  -6  162.78   11.80
  -1  -5   6  165.88   12.80
  -1  -5   6  168.78   12.60
   0   5  -6  375.36   24.20
   0   5  -6  387.56   25.20
   0  -5   6  396.56   24.80
   0  -5   6  387.46   25.10
  -1   5  -6   49.80    7.00
  -1   5  -6   53.69    6.20
   1  -5   6   53.19    6.50
   1  -5   6   66.39    7.50
  -2   5  -6   17.70    4.70
  -2   5  -6   15.00    3.80
   2  -5   6   14.40    4.00
   2  -5   6   16.90    4.00
  -3   5  -6   16.40    4.50
   3  -5   6    8.40    3.80
   3  -5   6   19.50    4.20
  -4   5  -6   13.20    4.80
  -4   5  -6   12.10    4.00
   4  -5   6   15.40    4.40
   4  -5   6   13.20    3.90
  -5   5  -6   11.50    5.20
   5  -5   6    8.50    4.10
   5  -5   6    3.80    3.60
  -6   5  -6   42.70    7.10
  -6   5  -6   38.40    6.90
   6  -5   6   49.50    7.20
   6  -5   6   48.30    7.10
  -7   5  -6   11.50    5.20
  -7   5  -6   12.10    5.70
   7  -5   6   27.30    6.00
   7  -5   6    2.40    5.10
  -8   5  -6    3.40    5.00
  -8   5  -6    0.20    4.40
   8  -5   6    6.30    4.90
  -9   5  -6   22.70    6.20
  -9   5  -6   29.80    6.60
   9  -5   6   30.40    7.10
 -10   5  -6   -2.70    5.60
 -10   5  -6    1.40    5.10
  10  -5   6   -4.00    4.80
  12   4  -6    1.00    6.50
 -12  -4   6   -1.90    5.50
  11   4  -6   -8.60    5.30
 -11  -4   6    6.80    5.80
  10   4  -6    3.60    6.50
 -10  -4   6   12.90    5.60
 -10  -4   6   -4.20    5.00
   9   4  -6   -1.80    5.30
   9   4  -6    3.90    7.40
  -9  -4   6   10.40    5.30
  -9  -4   6   -4.70    4.80
   8   4  -6   33.00    7.60
   8   4  -6   18.20    6.10
  -8  -4   6   27.90    6.80
  -8  -4   6    9.50    6.30
   7   4  -6    6.30    4.90
   7   4  -6   13.80    4.40
  -7  -4   6    7.10    4.50
  -7  -4   6    5.30    4.90
   6   4  -6    6.20    5.10
   6   4  -6    5.00    3.90
  -6  -4   6    0.50    4.00
  -6  -4   6    0.90    4.00
   5   4  -6  124.29   11.80
   5   4  -6  126.29   10.80
  -5  -4   6  130.29   11.80
  -5  -4   6  118.09   10.60
   4   4  -6    7.60    3.40
   4   4  -6    3.90    3.20
  -4  -4   6    4.20    4.10
  -4  -4   6    4.90    3.70
   3   4  -6  248.28   16.90
   3   4  -6  244.48   17.70
  -3  -4   6  254.27   18.10
  -3  -4   6  273.27   18.00
   2   4  -6    4.60    3.00
   2   4  -6   -1.40    3.30
  -2  -4   6    5.70    3.10
  -2  -4   6   10.60    4.00
   1   4  -6  188.88   13.20
   1   4  -6  199.08   14.40
  -1  -4   6  198.68   13.90
  -1  -4   6  174.58   13.80
   0   4  -6  123.39   10.90
   0   4  -6  132.29    9.90
   0  -4   6  137.69   10.10
   0  -4   6  135.19   10.40
  -1   4  -6  182.78   13.20
  -1   4  -6  179.68   12.40
   1  -4   6  170.98   12.40
   1  -4   6  159.38   12.70
  -2   4  -6    2.60    3.40
  -2   4  -6    6.70    3.10
   2  -4   6    1.60    3.00
   2  -4   6    0.90    3.00
  -3   4  -6  148.89   11.80
  -3   4  -6  133.89   11.40
   3  -4   6  161.88   11.50
   3  -4   6  138.39   10.80
  -4   4  -6   18.40    4.50
   4  -4   6   19.90    4.50
   4  -4   6   24.10    4.60
  -5   4  -6   80.59    8.30
  -5   4  -6   81.19    8.50
   5  -4   6   64.99    8.10
   5  -4   6   70.99    7.70
  -6   4  -6   32.10    6.00
  -6   4  -6   17.30    5.20
   6  -4   6   10.20    4.20
   6  -4   6   11.90    5.30
  -7   4  -6    8.20    5.10
  -7   4  -6    2.80    4.00
   7  -4   6    4.60    4.30
   7  -4   6   13.10    5.10
  -8   4  -6    8.00    5.60
  -8   4  -6   14.70    5.60
   8  -4   6   12.80    5.60
  -9   4  -6   20.90    6.20
  -9   4  -6   -6.10    4.90
   9  -4   6    7.30    5.20
 -10   4  -6    1.60    4.90
 -10   4  -6    4.70    5.90
  10  -4   6    1.90    5.00
  12   3  -6    4.10    6.70
 -12  -3   6   -1.00    4.50
  11   3  -6    6.30    6.60
 -11  -3   6   -1.10    5.50
 -11  -3   6   11.70    6.60
  10   3  -6   -5.00    5.00
 -10  -3   6    6.00    4.70
 -10  -3   6    0.00    5.40
   9   3  -6   35.50    8.10
   9   3  -6   44.10    8.80
  -9  -3   6   50.69    8.10
  -9  -3   6   53.49    8.10
   8   3  -6  351.26   24.20
   8   3  -6  354.36   24.90
  -8  -3   6  336.37   23.60
  -8  -3   6  297.67   23.00
   7   3  -6   17.30    5.40
   7   3  -6    5.60    4.80
  -7  -3   6   21.10    5.60
  -7  -3   6   15.20    5.00
   6   3  -6   65.69    8.70
   6   3  -6   77.49    8.60
  -6  -3   6   84.89    9.10
  -6  -3   6   80.39    8.50
   5   3  -6   13.10    4.80
   5   3  -6   10.40    4.10
  -5  -3   6    8.20    4.20
  -5  -3   6    5.50    4.40
   4   3  -6  367.66   23.30
   4   3  -6  347.67   23.60
  -4  -3   6  360.36   23.40
  -4  -3   6  348.37   23.90
   3   3  -6    2.90    2.40
   3   3  -6    2.30    3.60
  -3  -3   6    3.40    3.80
  -3  -3   6    0.40    3.30
   2   3  -6  389.36   25.80
   2   3  -6  442.06   26.90
  -2  -3   6  416.96   26.40
  -2  -3   6  421.36   26.50
   1   3  -6  304.37   19.50
   1   3  -6  280.07   18.30
  -1  -3   6  270.87   18.80
  -1  -3   6  286.87   19.10
   0   3  -6   58.29    5.40
   0  -3   6   54.19    5.80
   0  -3   6   62.79    6.20
  -1   3  -6  261.17   16.80
  -1   3  -6  246.88   18.50
   1  -3   6  260.57   17.00
   1  -3   6  261.47   17.40
  -2   3  -6   41.70    5.90
  -2   3  -6   50.99    5.30
   2  -3   6   45.80    5.80
   2  -3   6   34.00    5.00
  -3   3  -6    7.90    3.70
  -3   3  -6   -0.90    2.00
   3  -3   6   -0.40    2.80
   3  -3   6   -0.40    2.70
  -4   3  -6  400.96   26.10
   4  -3   6  410.66   25.90
   4  -3   6  403.36   25.60
  -5   3  -6   80.89    8.20
  -5   3  -6   93.09    8.30
   5  -3   6   75.59    7.40
   5  -3   6   75.59    8.00
  -6   3  -6   68.39    8.00
  -6   3  -6   64.79    8.10
   6  -3   6   59.89    7.60
   6  -3   6   57.49    7.30
  -7   3  -6   44.20    6.90
  -7   3  -6   50.69    7.10
   7  -3   6   50.99    7.20
   7  -3   6   37.50    6.80
  -8   3  -6  185.48   15.00
  -8   3  -6  187.48   15.50
   8  -3   6  177.78   14.70
   8  -3   6  179.08   14.90
  -9   3  -6    9.10    5.40
   9  -3   6    0.90    5.50
 -10   3  -6    3.50    6.00
 -10   3  -6    7.00    5.30
  10  -3   6    8.80    6.20
 -11   3  -6   16.10    6.50
 -11   3  -6   13.70    6.60
  11  -3   6    6.40    5.70
  12   2  -6    8.60    6.40
 -12  -2   6    5.20    4.90
 -12  -2   6   10.80    6.30
  11   2  -6    0.30    6.40
 -11  -2   6    5.50    5.20
 -11  -2   6    0.40    4.70
  10   2  -6    8.10    6.20
 -10  -2   6   14.50    6.10
 -10  -2   6   12.90    4.90
   9   2  -6  100.19   12.90
   9   2  -6  114.69   12.60
  -9  -2   6  109.89   10.90
  -9  -2   6  101.99   11.60
   8   2  -6   -0.70    4.30
   8   2  -6   -5.40    4.40
  -8  -2   6    2.50    4.60
  -8  -2   6   -3.30    4.80
   7   2  -6   32.60    6.40
   7   2  -6   25.30    6.30
  -7  -2   6   27.80    5.70
  -7  -2   6   36.40    6.30
   6   2  -6    1.90    3.80
   6   2  -6   -1.80    3.00
  -6  -2   6    3.80    3.90
  -6  -2   6    4.20    3.70
   5   2  -6   93.39    9.00
   5   2  -6   95.59    9.40
  -5  -2   6   84.09    8.50
  -5  -2   6   97.09    9.20
   4   2  -6  206.08   14.70
   4   2  -6  203.88   15.20
  -4  -2   6  191.08   15.00
  -4  -2   6  217.38   14.80
   3   2  -6  119.19   10.20
   3   2  -6  113.69    9.40
  -3  -2   6  121.69    9.80
  -3  -2   6  110.29   11.30
   2   2  -6  328.07   20.00
  -2  -2   6  283.97   20.30
  -2  -2   6  314.17   20.20
   1   2  -6 1208.98   68.29
   1   2  -6 1165.88   68.89
  -1  -2   6 1184.88   68.79
  -1  -2   6 1127.09   68.59
   0   2  -6   66.09    6.70
   0   2  -6   53.29    5.50
   0  -2   6   52.49    6.00
   0  -2   6   64.09    6.20
  -1   2  -6  154.28   11.10
  -1   2  -6  139.49   10.10
   1  -2   6  130.19   10.40
   1  -2   6  138.49   10.40
  -2   2  -6   51.49    5.40
   2  -2   6   56.69    6.80
   2  -2   6   44.90    5.90
  -3   2  -6   76.69    7.20
  -3   2  -6   70.49    7.60
   3  -2   6   81.09    7.10
   3  -2   6   81.79    7.30
  -4   2  -6   63.69    6.70
  -4   2  -6   78.19    7.80
   4  -2   6   66.19    7.10
   4  -2   6   84.29    7.50
  -5   2  -6  107.19   10.30
  -5   2  -6  126.99   10.70
   5  -2   6  130.79   10.30
   5  -2   6  131.99   10.40
  -6   2  -6   26.60    5.30
  -6   2  -6   22.70    5.10
   6  -2   6   20.10    4.70
   6  -2   6   28.20    5.20
  -7   2  -6   30.00    6.10
  -7   2  -6   23.50    5.50
   7  -2   6   26.90    5.50
   7  -2   6   39.80    6.20
  -8   2  -6   -1.40    4.00
  -8   2  -6   -6.70    3.80
   8  -2   6    1.80    3.70
   8  -2   6   -5.60    3.80
  -9   2  -6   28.70    6.50
   9  -2   6   35.60    7.10
 -10   2  -6   36.10    7.00
 -10   2  -6   33.80    7.30
  10  -2   6   37.60    7.80
 -11   2  -6   -1.10    4.60
  11  -2   6   -6.90    4.60
  12  -2   6    9.20    6.00
  11   1  -6    1.20    5.70
 -11  -1   6    4.10    4.20
 -11  -1   6   -1.20    4.70
  10   1  -6   15.10    6.30
 -10  -1   6    7.10    4.50
 -10  -1   6    1.70    4.30
   9   1  -6    9.40    6.10
   9   1  -6    7.20    5.40
  -9  -1   6   16.70    5.60
  -9  -1   6    6.30    4.60
   8   1  -6    4.30    5.80
   8   1  -6    0.50    4.70
  -8  -1   6    8.20    4.10
  -8  -1   6   12.60    4.70
   7   1  -6   -4.90    3.90
   7   1  -6    5.00    4.70
  -7  -1   6    2.10    4.40
  -7  -1   6   -6.50    3.50
   6   1  -6   -0.30    3.30
   6   1  -6   -5.30    2.60
  -6  -1   6    3.20    3.60
  -6  -1   6   -0.50    3.20
   5   1  -6   -0.60    3.20
   5   1  -6    0.30    2.90
  -5  -1   6    7.70    3.70
   4   1  -6  166.18   12.20
   4   1  -6  155.28   12.30
  -4  -1   6  154.78   11.60
  -4  -1   6  155.38   12.30
   3   1  -6  173.48   12.10
  -3  -1   6  164.08   12.30
  -3  -1   6  149.79   12.60
   2   1  -6 2143.39  124.69
   2   1  -6 2144.69  124.19
  -2  -1   6 2155.98  124.09
  -2  -1   6 2165.18  123.69
   0   1  -6   75.89    6.50
   0   1  -6   76.39    7.30
   0  -1   6   82.09    7.00
   0  -1   6   72.59    6.80
  -1   1  -6   29.80    4.70
  -1   1  -6   39.40    5.30
   1  -1   6   31.90    4.50
   1  -1   6   47.30    5.00
  -2   1  -6   36.10    4.00
   2  -1   6   32.80    4.50
  -3   1  -6  264.67   16.30
   3  -1   6  223.48   16.00
  -4   1  -6   60.59    6.50
  -4   1  -6   64.59    6.80
   4  -1   6   53.99    6.20
   4  -1   6   55.79    6.50
  -5   1  -6  184.98   13.70
   5  -1   6  189.18   13.50
   5  -1   6  184.68   13.40
  -6   1  -6   38.90    6.10
  -6   1  -6   44.50    6.60
   6  -1   6   41.40    5.70
   6  -1   6   45.60    6.10
  -7   1  -6   25.10    5.40
  -7   1  -6   36.40    5.90
   7  -1   6   34.20    5.80
   7  -1   6   21.30    5.20
  -8   1  -6   -5.30    4.30
  -8   1  -6    6.20    4.40
   8  -1   6   -3.50    3.70
   8  -1   6   -2.90    4.00
  -9   1  -6    0.70    4.40
   9  -1   6   -0.70    3.30
   9  -1   6    3.40    3.40
 -10   1  -6    5.60    5.10
 -10   1  -6    0.50    5.20
  10  -1   6    7.40    6.30
 -11   1  -6    0.20    5.90
  11  -1   6   -6.70    4.90
 -12   1  -6   -2.70    5.40
  12  -1   6    0.60    5.50
  11   0  -6    1.10    5.80
 -11   0   6    3.90    3.70
 -11   0   6   -1.90    4.30
  10   0  -6    6.70    5.70
 -10   0   6    2.10    3.50
 -10   0   6    9.30    4.60
   9   0  -6   24.80    7.10
   9   0  -6   17.80    6.70
  -9   0   6   24.80    5.60
  -9   0   6   27.90    4.90
   8   0  -6   91.79   11.60
  -8   0   6   94.09    9.40
  -8   0   6   95.69    9.30
   7   0  -6    1.20    4.10
   7   0  -6    8.50    5.50
  -7   0   6    6.90    4.00
   6   0  -6    6.90    4.10
   6   0  -6    7.20    4.10
  -6   0   6    2.00    3.20
  -6   0   6    1.10    3.30
   5   0  -6    5.40    3.40
   5   0  -6    6.60    3.80
  -5   0   6    2.20    2.90
  -5   0   6    3.00    3.10
   4   0  -6    6.50    3.50
   4   0  -6    5.30    3.30
  -4   0   6    8.60    2.80
  -4   0   6    6.80    3.20
   3   0  -6   91.09    7.90
   3   0  -6   85.79    7.70
  -3   0   6   90.49    7.80
  -3   0   6   79.39    7.30
   2   0  -6 1052.49   61.69
   2   0  -6 1045.10   61.39
  -2   0   6 1054.59   61.09
  -2   0   6 1047.10   61.59
   1   0  -6   80.79    7.00
   1   0  -6   93.19    7.70
  -1   0   6   89.89    7.60
  -1   0   6   97.59    7.30
   0   0  -6 1428.06   81.89
   0   0  -6 1438.76   81.29
   0   0   6 1374.56   81.49
   0   0   6 1401.66   81.39
  -1   0  -6   19.70    3.20
  -1   0  -6   18.40    3.70
   1   0   6   22.10    3.60
   1   0   6   16.50    3.30
  -2   0  -6  140.49    9.70
  -2   0  -6  156.88   10.60
   2   0   6  146.59   10.10
   2   0   6  119.19    9.60
  -3   0  -6   87.19    7.50
  -3   0  -6   68.59    6.30
   3   0   6   78.19    6.60
   3   0   6   76.49    7.60
  -4   0  -6  804.62   49.20
  -4   0  -6  854.21   49.50
   4   0   6  829.12   49.00
   4   0   6  823.92   49.00
  -5   0  -6    5.20    3.60
   5   0   6    5.40    3.40
   5   0   6    7.80    3.50
  -6   0  -6   13.40    4.20
  -6   0  -6   12.80    4.20
   6   0   6   12.10    3.80
   6   0   6    9.00    3.80
  -7   0  -6   -4.50    3.10
  -7   0  -6   -3.30    3.30
   7   0   6    3.40    3.80
   7   0   6   -4.00    2.80
  -8   0  -6   17.50    4.80
  -8   0  -6   16.50    5.30
   8   0   6   18.80    4.80
   8   0   6   18.00    5.10
  -9   0  -6  111.79   11.00
   9   0   6  101.79   11.00
 -10   0  -6   12.20    5.90
 -10   0  -6   -7.90    5.30
  10   0   6    7.80    5.80
 -11   0  -6    9.30    6.10
  11   0   6   28.80    7.40
 -12   0  -6   52.39    8.80
  12   0   6   51.69    9.50
 -13   0  -6    2.60    5.30
  13   0   6   -1.90    5.90
  10  -1  -6    6.50    5.70
 -10   1   6    0.50    3.40
   9  -1  -6   -1.60    4.10
   9  -1  -6    0.70    5.30
  -9   1   6    4.80    2.90
  -9   1   6   -4.30    4.00
   8  -1  -6   28.80    7.50
  -8   1   6   37.40    5.10
  -8   1   6   34.50    4.50
   7  -1  -6    7.60    4.70
   7  -1  -6   -2.00    4.40
  -7   1   6    1.60    3.00
  -7   1   6    4.70    3.30
   6  -1  -6    3.90    4.10
   6  -1  -6    4.40    4.00
  -6   1   6    0.70    2.50
  -6   1   6   -2.80    2.60
   5  -1  -6   15.40    4.70
   5  -1  -6   10.00    4.10
  -5   1   6   22.60    3.50
  -5   1   6   11.00    3.00
   4  -1  -6  121.59    9.40
  -4   1   6  102.09    8.00
  -4   1   6  102.49    8.00
   3  -1  -6  165.88   12.20
   3  -1  -6  166.78   12.50
  -3   1   6  181.58   11.40
  -3   1   6  170.08   11.50
   2  -1  -6  393.46   25.70
   2  -1  -6  441.16   25.80
  -2   1   6  449.26   25.10
  -2   1   6  385.96   25.30
   1  -1  -6  741.13   43.20
   1  -1  -6  763.12   43.00
  -1   1   6  665.23   42.80
  -1   1   6  741.43   42.50
   0  -1  -6 1298.67   73.59
   0  -1  -6 1289.17   73.19
   0   1   6 1234.08   73.29
   0   1   6 1251.87   72.89
  -1  -1  -6  159.18   10.50
  -1  -1  -6  157.28   11.10
   1   1   6  157.48   10.60
   1   1   6  153.98   10.70
  -2  -1  -6  509.55   30.40
  -2  -1  -6  506.55   30.00
   2   1   6  491.45   30.00
   2   1   6  499.25   29.90
  -3  -1  -6    2.10    7.90
  -3  -1  -6    0.40    5.00
  -3  -1  -6    4.20   10.10
   3   1   6   10.20    8.50
   3   1   6    5.40    6.70
  -4  -1  -6    0.40    2.60
  -4  -1  -6   -0.10    3.10
   4   1   6   -3.90    2.40
   4   1   6   -3.20    2.50
  -5  -1  -6    7.90    3.00
  -5  -1  -6    6.40    2.80
   5   1   6    2.30    2.90
   5   1   6    6.10    3.20
  -6  -1  -6   17.50    4.70
  -6  -1  -6   19.50    4.60
   6   1   6   23.40    4.70
   6   1   6   20.80    4.50
  -7  -1  -6   77.79    8.10
  -7  -1  -6   85.09    8.10
   7   1   6   71.19    7.90
   7   1   6   85.69    8.40
  -8  -1  -6   17.50    4.70
  -8  -1  -6   18.70    5.10
   8   1   6   15.70    4.60
   8   1   6   16.80    4.20
  -9  -1  -6   84.99    9.00
  -9  -1  -6  112.79   11.40
   9   1   6   92.49    9.20
   9   1   6   94.49   10.50
 -10  -1  -6  182.68   16.50
 -10  -1  -6  202.38   16.00
  10   1   6  211.28   16.60
 -11  -1  -6   33.40    7.40
  11   1   6   22.50    6.90
 -12  -1  -6    3.70    5.50
  12   1   6    0.80    6.10
 -13  -1  -6   23.20    6.80
  13   1   6   33.30    8.60
  10  -2  -6    9.40    6.00
   9  -2  -6    0.20    5.40
   9  -2  -6   -6.30    8.60
   8  -2  -6    0.50    4.50
   7  -2  -6   34.80    7.00
   7  -2  -6   16.10    5.70
   6  -2  -6  203.58   15.30
   6  -2  -6  220.38   16.00
  -6   2   6  188.78   11.60
  -6   2   6  187.28   11.60
   5  -2  -6  141.09   11.50
   5  -2  -6  130.69   10.80
  -5   2   6  130.99    8.20
  -5   2   6  129.29    8.20
   4  -2  -6   -2.30    2.60
   4  -2  -6    1.30    2.70
  -4   2   6   -1.00    1.30
  -4   2   6    0.90    1.40
   3  -2  -6   -2.40    2.30
   3  -2  -6   -2.80    2.20
  -3   2   6   -0.40    1.20
  -3   2   6   -0.50    1.30
   2  -2  -6   38.30    4.80
   2  -2  -6   43.00    5.10
  -2   2   6   43.60    3.60
  -2   2   6   45.20    3.70
   1  -2  -6   41.00    4.60
   1  -2  -6   49.30    4.70
  -1   2   6   50.29    3.90
  -1   2   6   46.60    4.20
   0  -2  -6  905.11   51.49
   0  -2  -6  866.81   51.19
   0   2   6  858.81   50.69
   0   2   6  895.31   51.19
  -1  -2  -6    5.10    2.00
  -1  -2  -6   11.30    2.70
  -2  -2  -6   64.39    5.40
  -2  -2  -6   65.29    5.80
   2   2   6   65.79    5.50
   2   2   6   66.59    5.60
  -3  -2  -6  731.53   45.00
  -3  -2  -6  749.92   45.20
   3   2   6  793.32   44.80
   3   2   6  789.52   44.90
  -4  -2  -6   29.60    4.60
   4   2   6   26.70    4.30
   4   2   6   37.80    4.40
  -5  -2  -6   13.30    4.10
  -5  -2  -6   15.80    4.20
   5   2   6   17.80    3.90
   5   2   6   20.60    3.70
  -6  -2  -6  149.29   11.20
  -6  -2  -6  142.49   11.60
   6   2   6  151.78   11.30
   6   2   6  140.69   10.70
  -7  -2  -6   -4.80    2.80
  -7  -2  -6   -1.00    3.50
   7   2   6   -0.40    3.20
   7   2   6   -4.20    2.80
  -8  -2  -6  169.08   13.30
  -8  -2  -6  167.28   13.80
   8   2   6  159.48   13.10
   8   2   6  168.98   13.20
  -9  -2  -6   97.39   10.80
  -9  -2  -6  102.69   10.30
   9   2   6   98.39   10.40
   9   2   6   94.29    9.40
 -10  -2  -6  178.58   15.40
 -10  -2  -6  166.28   14.10
  10   2   6  146.29   14.30
 -11  -2  -6   -0.40    4.80
  11   2   6   -6.10    5.40
 -12  -2  -6    2.70    5.70
  12   2   6   10.00    5.00
 -13  -2  -6   -5.60    4.60
  13   2   6    1.20    5.00
 -14  -2  -6    5.40    6.50
  14   2   6   10.00    7.20
   9  -3  -6   12.00    6.30
   8  -3  -6   38.60    7.60
   8  -3  -6   40.90    8.20
   7  -3  -6   10.70    5.20
   7  -3  -6   11.30    5.10
   6  -3  -6  110.29   10.50
   6  -3  -6   89.19    9.90
   5  -3  -6    6.20    4.00
   5  -3  -6    2.00    3.90
   4  -3  -6   86.99    8.10
   3  -3  -6    6.00    2.90
   3  -3  -6    5.90    3.00
   2  -3  -6  178.28   12.00
   2  -3  -6  174.58   12.00
   1  -3  -6 1460.15   83.39
   1  -3  -6 1439.16   83.39
   0  -3  -6   83.39    6.40
   0  -3  -6   93.69    6.70
  -1  -3  -6   20.00    2.80
  -1  -3  -6   22.50    3.10
   1   3   6   20.20    2.30
   1   3   6   19.90    2.50
  -2  -3  -6  550.24   32.10
  -2  -3  -6  527.35   31.70
   2   3   6  555.34   31.60
   2   3   6  523.95   31.60
  -3  -3  -6   43.10    4.10
  -3  -3  -6   27.00    4.00
  -4  -3  -6   31.30    4.30
  -4  -3  -6   27.10    4.30
   4   3   6   27.40    4.00
   4   3   6   26.70    3.70
  -5  -3  -6  121.89   10.10
   5   3   6  141.99    9.80
  -6  -3  -6  210.88   14.80
  -6  -3  -6  201.98   14.90
   6   3   6  208.78   14.50
   6   3   6  213.28   14.40
  -7  -3  -6    6.80    3.80
  -7  -3  -6    7.80    3.90
   7   3   6   11.20    3.30
   7   3   6   17.30    4.30
  -8  -3  -6   16.10    5.30
  -8  -3  -6   18.90    4.40
   8   3   6   16.70    4.30
   8   3   6   23.70    5.20
  -9  -3  -6    4.10    4.40
  -9  -3  -6    1.60    4.10
   9   3   6    3.80    4.20
   9   3   6   -0.20    3.70
 -10  -3  -6  149.09   13.30
 -10  -3  -6  150.28   13.60
  10   3   6  156.18   13.60
  10   3   6  144.19   13.30
 -11  -3  -6   -1.70    4.70
 -11  -3  -6   -6.80    5.40
  11   3   6    1.70    4.00
 -12  -3  -6   16.10    6.40
  12   3   6    4.50    6.40
 -13  -3  -6    1.10    5.80
  13   3   6    9.80    6.80
 -14  -3  -6   -3.40    5.40
  14   3   6    6.30    7.40
   8  -4  -6    3.60    5.10
   8  -4  -6   -3.30    5.10
   7  -4  -6   -1.10    4.10
   7  -4  -6    5.20    4.20
   6  -4  -6   77.99    9.70
   6  -4  -6   91.19    9.50
   5  -4  -6   -5.40    3.20
   5  -4  -6   -5.40    3.10
   4  -4  -6   50.79    6.30
   4  -4  -6   52.99    6.90
   3  -4  -6  144.79   10.40
   3  -4  -6  139.79   10.50
   2  -4  -6    2.30    2.20
   2  -4  -6    3.60    2.40
   1  -4  -6   46.50    4.30
   1  -4  -6   37.50    4.40
   0  -4  -6   96.99    6.60
   0  -4  -6   83.79    6.40
  -1  -4  -6   61.79    5.00
  -1  -4  -6   59.59    4.70
  -2  -4  -6  676.93   41.10
  -2  -4  -6  705.83   41.50
   2   4   6  734.83   40.50
   2   4   6  714.63   40.40
  -3  -4  -6  283.37   17.50
  -3  -4  -6  260.57   17.20
   3   4   6  277.67   16.80
   3   4   6  293.27   17.00
  -4  -4  -6   39.90    4.80
  -4  -4  -6   38.90    4.70
   4   4   6   44.50    4.70
   4   4   6   34.90    4.10
  -5  -4  -6   53.69    6.20
  -5  -4  -6   63.89    6.30
   5   4   6   65.79    6.10
   5   4   6   63.59    5.60
  -6  -4  -6  143.99   10.90
  -6  -4  -6  149.19   11.10
   6   4   6  120.39    9.90
   6   4   6  141.59   10.60
  -7  -4  -6   11.10    4.00
  -7  -4  -6   11.90    4.20
   7   4   6    6.40    3.40
   7   4   6    7.00    3.50
  -8  -4  -6    0.30    3.60
  -8  -4  -6    6.70    3.80
   8   4   6   -0.60    3.40
   8   4   6   -2.20    3.20
  -9  -4  -6   41.50    7.10
  -9  -4  -6   48.90    7.10
   9   4   6   46.60    6.50
   9   4   6   32.30    6.30
 -10  -4  -6   15.40    5.90
 -10  -4  -6   25.70    7.10
  10   4   6   18.60    5.70
  10   4   6   30.80    6.30
 -11  -4  -6   -1.20    4.60
  11   4   6    1.30    5.00
  11   4   6    5.90    4.80
 -12  -4  -6    3.70    4.50
  12   4   6    3.70    5.80
 -13  -4  -6    6.30    4.80
  13   4   6    4.30    6.20
 -14  -4  -6   -3.10    5.40
  14   4   6    4.10    6.70
   8  -5  -6   28.50    6.30
   8  -5  -6   10.60    5.60
   7  -5  -6   16.40    5.40
   7  -5  -6    2.90    4.50
   6  -5  -6   -6.10    3.30
   6  -5  -6    6.10    4.10
   5  -5  -6    7.20    4.00
   5  -5  -6    3.70    3.80
   4  -5  -6   36.60    5.90
   4  -5  -6   50.49    6.10
   3  -5  -6    3.30    2.50
   3  -5  -6    2.60    2.40
   2  -5  -6    3.20    2.10
   2  -5  -6    9.00    2.40
   1  -5  -6   42.20    4.10
   1  -5  -6   37.40    4.00
   0  -5  -6  180.78   11.20
   0  -5  -6  173.98   11.10
  -1  -5  -6  545.85   30.50
  -1  -5  -6  497.85   30.50
  -2  -5  -6   95.99    6.60
  -2  -5  -6   95.29    6.90
  -3  -5  -6   46.80    4.30
  -3  -5  -6   46.80    4.60
  -4  -5  -6  429.36   26.90
  -4  -5  -6  433.76   27.10
   4   5   6  458.55   26.50
   4   5   6  457.05   26.20
  -5  -5  -6  216.78   15.20
   5   5   6  224.78   14.30
   5   5   6  237.08   14.90
  -6  -5  -6  141.39   11.40
  -6  -5  -6  145.69   11.60
   6   5   6  160.58   10.60
   6   5   6  153.78   12.00
  -7  -5  -6   30.50    5.30
  -7  -5  -6   30.20    5.40
   7   5   6   25.10    4.40
   7   5   6   40.40    5.50
  -8  -5  -6    6.20    4.00
  -8  -5  -6   13.40    4.50
   8   5   6   10.20    3.60
   8   5   6   13.00    4.10
  -9  -5  -6   -4.40    2.50
  -9  -5  -6   -2.70    3.70
   9   5   6   -1.90    3.20
   9   5   6    2.90    3.60
 -10  -5  -6   -3.50    4.10
 -10  -5  -6   -3.00    4.80
  10   5   6    3.30    4.80
  10   5   6    2.50    4.30
 -11  -5  -6   -3.50    4.70
  11   5   6   -2.00    3.30
  11   5   6    2.90    3.40
 -12  -5  -6   42.90    9.40
  12   5   6   52.49   10.40
 -13  -5  -6   27.10    7.30
  13   5   6   32.20    7.90
 -14  -5  -6   37.80    8.50
  14   5   6   35.00    9.10
 -15  -5  -6    4.70    6.60
  15   5   6    6.60    7.90
   7  -6  -6   -2.30    3.70
   7  -6  -6    3.50    4.40
   6  -6  -6    2.10    4.20
   6  -6  -6    1.10    3.90
   5  -6  -6    9.10    4.10
   5  -6  -6    4.10    3.50
   4  -6  -6    1.70    3.10
   4  -6  -6   -0.10    2.90
   3  -6  -6   78.99    7.10
   3  -6  -6   73.09    6.80
   2  -6  -6    9.30    2.50
   2  -6  -6    9.40    2.40
   1  -6  -6   58.79    4.80
   1  -6  -6   57.99    4.60
   0  -6  -6   14.90    2.20
   0  -6  -6   16.60    2.10
  -1  -6  -6   70.79    5.00
  -1  -6  -6   69.89    5.10
  -2  -6  -6  107.19    7.00
  -2  -6  -6  101.19    7.30
  -3  -6  -6  943.81   54.09
  -3  -6  -6  919.21   53.79
  -4  -6  -6  187.58   12.50
  -4  -6  -6  177.68   12.10
  -5  -6  -6    8.10    3.10
   5   6   6    5.80    1.90
   5   6   6   10.20    2.70
  -6  -6  -6   13.30    3.80
  -6  -6  -6   15.60    3.90
   6   6   6   10.40    3.40
   6   6   6   14.30    2.90
  -7  -6  -6   15.40    4.60
  -7  -6  -6   15.10    4.30
   7   6   6   20.20    3.70
   7   6   6   19.30    4.40
  -8  -6  -6   -2.40    2.70
  -8  -6  -6   -2.90    3.00
   8   6   6   -4.30    2.90
   8   6   6    0.30    2.80
  -9  -6  -6   26.80    6.30
  -9  -6  -6   28.20    6.00
   9   6   6   32.60    5.90
   9   6   6   34.20    6.00
 -10  -6  -6   45.00    8.30
 -10  -6  -6   49.10    7.90
  10   6   6   54.49    7.90
  10   6   6   49.50    7.40
 -11  -6  -6   -0.40    3.30
 -11  -6  -6   -1.70    4.80
  11   6   6    3.40    5.10
  11   6   6    2.60    4.50
 -12  -6  -6  223.68   20.70
  12   6   6  257.27   19.60
 -13  -6  -6   33.70    7.90
  13   6   6   29.60    7.90
 -14  -6  -6   12.20    6.80
  14   6   6   -0.70    6.00
 -15  -6  -6    2.40    4.90
  15   6   6   16.60    8.00
   6  -7  -6   -3.40    3.60
   6  -7  -6   -6.20    3.80
   5  -7  -6   10.80    4.30
   5  -7  -6   10.80    4.30
   4  -7  -6   72.09    7.50
   4  -7  -6   75.29    7.60
   3  -7  -6   -0.30    2.20
   3  -7  -6   -0.60    2.30
   2  -7  -6   46.70    4.60
   2  -7  -6   31.90    3.90
   1  -7  -6    6.40    1.60
   1  -7  -6    1.10    1.50
   0  -7  -6   18.70    2.00
   0  -7  -6   21.20    2.30
  -1  -7  -6   28.70    2.60
  -1  -7  -6   25.80    2.50
  -2  -7  -6   17.70    2.50
  -2  -7  -6   16.00    2.10
  -3  -7  -6   26.80    3.20
  -3  -7  -6   24.80    3.40
  -4  -7  -6  198.18   13.10
  -4  -7  -6  202.08   13.40
  -5  -7  -6  110.69    9.10
  -6  -7  -6  137.19   11.30
  -6  -7  -6  135.29   11.50
   6   7   6  160.38    9.90
   6   7   6  160.78   10.60
  -7  -7  -6   65.99    7.20
  -7  -7  -6   56.19    7.10
   7   7   6   73.39    6.90
   7   7   6   63.19    6.00
  -8  -7  -6    2.90    3.60
  -8  -7  -6    2.80    3.40
   8   7   6    0.20    3.20
   8   7   6    3.10    2.90
  -9  -7  -6    4.10    4.20
  -9  -7  -6   -7.40    3.30
   9   7   6    9.30    4.10
   9   7   6   10.20    4.40
 -10  -7  -6  110.09   11.60
 -10  -7  -6  109.79   11.10
  10   7   6   84.59   10.10
  10   7   6  110.89   10.30
 -11  -7  -6   28.30    7.50
 -11  -7  -6   34.40    7.30
  11   7   6   33.90    6.70
  11   7   6   32.50    6.60
 -12  -7  -6    3.30    5.50
  12   7   6    7.90    5.80
  12   7   6    8.00    6.20
 -13  -7  -6   31.80    7.90
  13   7   6   28.00    7.30
 -14  -7  -6    2.90    5.80
  14   7   6    0.20    6.10
 -15  -7  -6   30.60    8.40
  15   7   6   51.19   10.30
   5  -8  -6   16.90    4.40
   5  -8  -6   15.70    4.80
   4  -8  -6   13.40    4.00
   4  -8  -6    5.70    3.40
   3  -8  -6   26.90    4.00
   3  -8  -6   20.90    3.90
   2  -8  -6    5.80    2.50
   2  -8  -6    8.80    2.40
   1  -8  -6   82.79    5.80
   1  -8  -6   83.29    5.60
   0  -8  -6    4.20    0.80
   0  -8  -6    2.90    1.00
  -1  -8  -6   28.40    2.30
  -1  -8  -6   27.00    2.40
  -2  -8  -6   89.79    6.00
  -2  -8  -6   93.09    6.30
  -3  -8  -6    0.80    1.50
  -3  -8  -6   -0.80    1.60
  -4  -8  -6   48.50    5.40
  -4  -8  -6   55.79    5.00
  -5  -8  -6  136.19   10.40
  -6  -8  -6    5.40    3.30
  -6  -8  -6    7.40    3.40
   6   8   6    5.60    1.30
   6   8   6    6.80    1.20
  -7  -8  -6   10.00    4.10
  -7  -8  -6   13.70    4.30
   7   8   6    8.00    3.00
   7   8   6   11.60    2.60
  -8  -8  -6    3.50    3.60
  -8  -8  -6    3.00    3.70
   8   8   6    5.60    3.00
   8   8   6    2.70    3.10
  -9  -8  -6  287.87   21.30
  -9  -8  -6  268.57   20.30
   9   8   6  283.57   20.20
   9   8   6  312.37   19.40
 -10  -8  -6   46.40    8.30
 -10  -8  -6   37.50    7.10
  10   8   6   39.80    6.10
  10   8   6   36.60    6.40
 -11  -8  -6   75.19    9.90
 -11  -8  -6   46.50    9.30
  11   8   6   74.79   11.00
  11   8   6   86.99    9.20
 -12  -8  -6    1.60    5.50
  12   8   6   -2.60    4.30
  12   8   6    0.10    4.90
 -13  -8  -6    2.20    5.50
  13   8   6   -1.40   10.30
 -14  -8  -6   10.00    6.60
  14   8   6   10.10    6.80
 -15  -8  -6   30.00    8.60
  15   8   6   30.00    8.50
   4  -9  -6    2.80    2.90
   3  -9  -6    5.00    2.70
   3  -9  -6    4.40    2.70
   2  -9  -6   58.79    5.20
   2  -9  -6   58.39    5.20
   1  -9  -6   14.30    2.00
   1  -9  -6   16.50    2.10
  -1  -9  -6   18.20    1.60
  -1  -9  -6   19.40    1.70
  -2  -9  -6    3.90    1.30
  -2  -9  -6   -0.40    1.40
  -3  -9  -6   28.40    3.50
  -3  -9  -6   29.20    3.20
  -4  -9  -6   74.89    6.50
  -5  -9  -6  237.08   16.20
  -5  -9  -6  255.97   16.50
  -6  -9  -6   34.80    5.30
  -6  -9  -6   38.90    6.10
  -7  -9  -6  113.09   10.10
  -7  -9  -6  101.39    9.90
   7   9   6  111.39    6.90
   7   9   6  109.09    7.10
  -8  -9  -6   41.30    6.80
  -8  -9  -6   38.80    7.30
   8   9   6   34.30    5.00
   8   9   6   51.39    5.20
  -9  -9  -6   84.49   10.50
  -9  -9  -6   68.69    8.80
   9   9   6   61.29    7.90
   9   9   6   66.09    7.90
 -10  -9  -6  165.08   14.20
 -10  -9  -6  165.68   14.60
  10   9   6  157.08   13.40
  10   9   6  154.28   12.60
 -11  -9  -6    4.50    6.50
 -11  -9  -6    2.60    5.20
  11   9   6    3.20    5.10
  11   9   6   17.50    5.20
 -12  -9  -6   24.20    6.10
  12   9   6   17.30    5.60
  12   9   6   29.40    6.60
 -13  -9  -6    9.60    6.00
  13   9   6  -13.40    4.40
 -14  -9  -6    0.70    6.10
  14   9   6    4.50    6.20
 -15  -9  -6    1.90    6.60
  15   9   6    0.20    7.10
   3 -10  -6   12.10    3.10
   3 -10  -6   17.00    3.40
   2 -10  -6    1.50    1.80
   2 -10  -6    5.90    2.20
   1 -10  -6    1.60    1.30
   1 -10  -6    2.30    1.10
  -2 -10  -6   52.49    3.70
  -2 -10  -6   43.90    3.90
  -3 -10  -6   84.09    6.50
  -4 -10  -6   -1.90    2.20
  -4 -10  -6    0.10    2.40
  -5 -10  -6  112.29    9.40
  -5 -10  -6  122.59    9.60
  -6 -10  -6  131.59   10.60
  -6 -10  -6  118.49   10.30
  -7 -10  -6   -1.70    3.30
  -7 -10  -6    2.00    4.00
  -8 -10  -6    2.60    4.00
  -8 -10  -6    4.60    3.80
   8  10   6    2.20    1.70
   8  10   6    2.50    1.70
  -9 -10  -6    6.60    4.60
  -9 -10  -6   19.10    5.70
   9  10   6    4.70    2.90
   9  10   6    6.20    5.20
 -10 -10  -6   98.19   12.10
 -10 -10  -6   98.79   11.40
  10  10   6   97.89    9.60
  10  10   6   91.29    9.00
 -11 -10  -6    0.00    4.90
  11  10   6    0.70    4.10
  11  10   6    0.60    4.10
 -12 -10  -6   -0.10    5.20
  12  10   6   -3.80    4.30
  12  10   6    7.20    4.90
 -13 -10  -6   18.10    7.10
  13  10   6   18.90    6.40
 -14 -10  -6    8.40    5.40
  14  10   6    1.50    5.80
 -15 -10  -6   -0.40    7.60
  15  10   6  -10.20    5.30
   2 -11  -6    6.50    2.10
   2 -11  -6   15.90    2.60
   1 -11  -6   -0.60    1.10
   1 -11  -6   -2.20    1.30
  -2 -11  -6    1.10    1.40
  -3 -11  -6   -3.30    1.80
  -3 -11  -6    0.40    2.00
  -4 -11  -6    2.80    2.60
  -4 -11  -6   -0.40    2.50
  -5 -11  -6    7.70    3.40
  -5 -11  -6    5.90    3.20
  -6 -11  -6   25.40    4.80
  -6 -11  -6   18.30    4.40
  -7 -11  -6   43.20    6.40
  -7 -11  -6   53.09    7.20
  -8 -11  -6    4.20    4.40
  -8 -11  -6   10.80    4.50
  -9 -11  -6    3.10    4.20
  -9 -11  -6   16.50    5.90
   9  11   6    4.90    1.90
   9  11   6    7.00    2.10
 -10 -11  -6   29.00    6.70
 -10 -11  -6   18.50    5.80
  10  11   6   22.30    4.20
 -11 -11  -6   44.00    8.40
  11  11   6   55.89    7.40
  11  11   6   65.19    7.10
 -12 -11  -6    4.80    5.30
  12  11   6    0.70    4.40
  12  11   6    1.90    4.40
 -13 -11  -6   -8.10    5.00
  13  11   6    9.30    5.50
  13  11   6    3.70    5.30
 -14 -11  -6    7.70    6.50
  14  11   6   14.20    6.30
   1 -12  -6   13.00    1.80
  -1 -12  -6   17.30    1.70
  -1 -12  -6   15.80    1.80
  -2 -12  -6    0.80    1.60
  -2 -12  -6   -1.10    1.40
  -3 -12  -6   29.60    3.60
  -3 -12  -6   19.00    3.30
  -4 -12  -6   12.70    3.30
  -4 -12  -6   11.80    3.30
  -6 -12  -6    2.20    3.10
  -6 -12  -6    5.70    3.60
  -7 -12  -6   38.50    6.20
  -7 -12  -6   22.50    5.10
  -8 -12  -6   12.60    4.70
  -8 -12  -6   -0.40    4.30
  -9 -12  -6   -3.30    3.80
 -10 -12  -6    5.90    4.70
 -10 -12  -6    0.00    4.60
  10  12   6    1.80    1.80
  10  12   6    0.20    1.90
  11  12   6   11.30    4.60
  11  12   6    7.00    4.00
 -12 -12  -6   10.30    5.70
  12  12   6    0.20    4.10
  12  12   6    0.40    4.10
 -13 -12  -6    2.80    5.60
  13  12   6    0.60    4.50
  13  12   6   -4.00    4.70
 -14 -12  -6   -2.40    5.80
  14  12   6    7.70    5.50
  -1 -13  -6    7.10    1.40
  -1 -13  -6    4.70    1.30
  -2 -13  -6    5.40    1.90
  -3 -13  -6   -2.30    2.10
  -3 -13  -6   -4.60    1.90
  -4 -13  -6    3.70    2.90
  -4 -13  -6    3.00    2.70
  -5 -13  -6   29.80    5.70
  -6 -13  -6   -4.70    3.30
  -6 -13  -6    0.00    3.30
  -7 -13  -6   -3.50    3.50
  -7 -13  -6    0.90    3.90
  -8 -13  -6   21.10    5.30
  -8 -13  -6    9.20    4.60
  -9 -13  -6   -6.90    4.30
  -9 -13  -6    0.30    4.60
 -10 -13  -6    8.50    5.10
 -10 -13  -6    1.90    4.90
 -11 -13  -6    9.60    5.40
  11  13   6   10.10    2.20
  11  13   6    8.20    2.20
 -12 -13  -6   32.70    8.40
  12  13   6   20.60    4.80
  12  13   6   22.50    7.10
 -13 -13  -6    9.70    6.10
  13  13   6    6.80    4.40
  13  13   6    2.80    4.60
  -3 -14  -6    1.30    2.30
  -3 -14  -6    3.40    2.70
  -4 -14  -6   -8.30    2.50
  -4 -14  -6    3.70    2.70
  -5 -14  -6    1.50    2.90
  -5 -14  -6    0.00    2.70
  -6 -14  -6   14.50    4.70
  -7 -14  -6    2.90    4.40
  -7 -14  -6    4.00    3.90
  -8 -14  -6    1.80    3.90
  -8 -14  -6   -1.20    4.20
  -9 -14  -6   -6.00    3.80
  -9 -14  -6    0.30    4.50
 -10 -14  -6   -4.20    3.80
 -11 -14  -6    8.30    5.40
 -12 -14  -6   -7.00    4.10
  -7 -15  -6   -1.70    3.20
  -7 -15  -6   -6.80    3.70
  -9 -15  -6   18.10    5.60
  -9 -15  -6   11.70    5.40
  -7 -13   7   -5.60    7.50
   6  13  -7   10.50    6.80
  -6 -13   7    2.30    6.60
   5  13  -7    3.70    5.90
   5  13  -7   11.40    5.00
  -5 -13   7    7.50    6.60
   4  13  -7   -2.80    5.40
   4  13  -7    3.70    4.60
  -4 -13   7    0.50    5.80
   3  13  -7    3.10    5.00
   3  13  -7    4.30    4.30
  -3 -13   7   12.30    6.50
   9  12  -7   10.80    7.40
  -9 -12   7    1.10    7.10
   8  12  -7   -4.10    5.80
  -8 -12   7    0.50    6.40
  -7 -12   7   13.90    7.90
   6  12  -7   13.70    7.80
  -6 -12   7    7.90    7.30
   5  12  -7    5.10    6.90
   5  12  -7    9.20    4.10
  -5 -12   7   10.70    7.00
   4  12  -7    2.50    5.00
   4  12  -7   -0.80    6.00
  -4 -12   7  -10.40    5.10
   3  12  -7    6.40    6.40
   3  12  -7   18.20    5.40
  -3 -12   7    6.30    6.10
   2  12  -7   12.10    4.90
   2  12  -7   24.10    6.90
  -2 -12   7   25.30    7.40
   1  12  -7    2.40    5.10
  -1 -12   7   17.70    6.90
   0  12  -7    4.90    8.10
   0  12  -7    5.80    4.30
   0 -12   7   18.80    6.30
  10  11  -7    4.10    7.20
 -10 -11   7   10.80    8.10
   9  11  -7    2.60    6.50
  -9 -11   7   -1.70    6.90
   8  11  -7    0.90    7.20
  -8 -11   7    1.20    6.80
   7  11  -7    0.10    8.60
  -7 -11   7    5.20    6.60
   6  11  -7    7.80    7.70
  -6 -11   7   11.90    6.00
   5  11  -7    5.60    6.70
   5  11  -7    3.10    3.60
  -5 -11   7   -1.90    5.90
   4  11  -7   -1.00    5.90
   4  11  -7    0.60    3.70
  -4 -11   7    2.60    5.70
   3  11  -7   12.80    4.60
   3  11  -7    3.90    5.70
  -3 -11   7   11.10    6.10
   2  11  -7    0.20    5.40
   2  11  -7    7.00    4.40
  -2 -11   7    3.60    5.00
   1  11  -7    9.30    6.10
   1  11  -7    5.70    4.50
  -1 -11   7    8.50    5.70
   0  11  -7    0.80    5.20
   0 -11   7   -1.30    4.40
  -1  11  -7   -0.40    3.70
   1 -11   7    5.20    5.20
  -2  11  -7   -3.00    3.90
  -2  11  -7    2.30    4.10
   2 -11   7   -0.40    4.50
  11  10  -7    7.10    7.80
 -11 -10   7    7.20    8.10
  10  10  -7   12.70    7.90
 -10 -10   7   35.50   10.30
   9  10  -7   19.90    8.60
  -9 -10   7    5.90    5.90
   8  10  -7   11.50    7.20
  -8 -10   7   12.70    7.60
   7  10  -7    1.30    6.40
  -7 -10   7    2.20    6.30
   6  10  -7    2.30    6.30
   6  10  -7   -5.50    3.20
  -6 -10   7    4.40    6.10
   5  10  -7    3.40    3.70
   5  10  -7    9.50    7.00
  -5 -10   7   -0.90    5.80
   4  10  -7    4.80    3.80
   4  10  -7   15.50    6.80
  -4 -10   7    6.70    6.20
   3  10  -7    0.50    5.40
   3  10  -7   -6.90    2.90
  -3 -10   7    5.70    5.50
   2  10  -7   -5.50    3.50
   2  10  -7   -0.30    5.80
  -2 -10   7    3.00    4.90
   1  10  -7   -0.50    3.70
   1  10  -7   -4.10    5.30
  -1 -10   7    6.80    4.80
   0  10  -7   26.80    5.30
   0  10  -7   30.10    6.60
  -1  10  -7    8.20    5.40
   1 -10   7    4.00    4.60
  -2  10  -7   13.20    5.00
  -2  10  -7   29.20    6.70
   2 -10   7   21.20    5.90
  -3  10  -7   54.89   10.90
  -3  10  -7   41.00    6.60
   3 -10   7   59.59    8.40
  -4  10  -7   12.40    4.50
  -4  10  -7    8.80    4.70
   4 -10   7    6.70    5.50
  11   9  -7   -3.60    6.50
 -11  -9   7   -0.10    7.10
  10   9  -7   -4.10    6.60
 -10  -9   7   -9.30    4.20
   9   9  -7   27.10    9.10
  -9  -9   7   18.00    8.50
   8   9  -7   55.69   10.60
  -8  -9   7   50.19   10.30
   7   9  -7   11.10    6.70
  -7  -9   7    6.50    6.60
   6   9  -7    6.30    4.20
   6   9  -7    1.80    6.00
  -6  -9   7   -0.90    5.40
   5   9  -7   26.60    5.50
   5   9  -7   31.00    7.90
  -5  -9   7   27.80    7.60
   4   9  -7    6.30    5.70
  -4  -9   7   -1.30    3.60
  -4  -9   7   -3.50    2.90
   3   9  -7    6.70    3.70
   3   9  -7    1.10    4.90
  -3  -9   7    2.90    5.20
  -3  -9   7    7.30    5.00
   2   9  -7  290.07   21.70
   2   9  -7  302.47   19.80
  -2  -9   7  281.47   21.40
  -2  -9   7  281.37   21.30
   1   9  -7   27.10    5.30
   1   9  -7   17.10    6.40
  -1  -9   7   29.00    6.70
  -1  -9   7   23.20    6.30
   0   9  -7   26.80    6.60
   0   9  -7   22.30    5.00
   0  -9   7   26.40    6.20
   0  -9   7    9.70    5.40
  -1   9  -7    6.20    5.40
   1  -9   7   -3.00    4.00
   1  -9   7   11.50    5.10
  -2   9  -7   -1.40    3.80
  -2   9  -7   -3.10    4.40
   2  -9   7    0.60    4.10
  -3   9  -7   16.20    5.30
  -3   9  -7   37.60    6.60
   3  -9   7   23.60    5.80
  -4   9  -7   -2.20    4.30
  -4   9  -7    1.60    4.70
   4  -9   7    4.90    4.50
  -5   9  -7    0.30    7.50
  -5   9  -7    1.30    4.60
   5  -9   7   -0.30    4.30
  12   8  -7   12.30    8.30
 -12  -8   7    2.90    7.90
  11   8  -7   -0.80    6.50
 -11  -8   7    3.50    7.20
  10   8  -7   35.80    9.90
 -10  -8   7   32.60   10.20
   9   8  -7   35.00    8.90
  -9  -8   7   24.20    8.60
  -8  -8   7   11.10    6.80
   7   8  -7   44.40    8.40
   7   8  -7   49.40    9.40
  -7  -8   7   38.80    9.20
   6   8  -7    5.50    6.00
   6   8  -7    8.90    4.50
  -6  -8   7   12.70    6.50
   5   8  -7   91.69   12.20
   5   8  -7   97.69    9.80
  -5  -8   7  122.09   11.00
  -5  -8   7   98.59   12.10
   4   8  -7   45.40    6.80
   4   8  -7   53.89    9.10
  -4  -8   7   41.90    8.30
  -4  -8   7   48.20    8.30
   3   8  -7   12.90    4.50
  -3  -8   7    1.20    5.00
  -3  -8   7   10.50    5.30
   2   8  -7   42.50    7.30
   2   8  -7   20.00    4.90
  -2  -8   7   27.80    6.60
  -2  -8   7   14.20    6.00
   1   8  -7  148.29   13.30
   1   8  -7  149.99   12.40
  -1  -8   7  143.99   13.40
  -1  -8   7  144.59   13.10
   0   8  -7   58.39    8.90
   0   8  -7   55.69    7.00
   0  -8   7   59.79    8.20
   0  -8   7   78.79    9.40
  -1   8  -7   65.39    7.60
  -1   8  -7   50.09    8.10
   1  -8   7   62.39    8.50
   1  -8   7   52.89    7.70
  -2   8  -7   -8.20    4.60
   2  -8   7   -2.40    3.60
   2  -8   7   -6.60    3.50
  -3   8  -7    2.40    4.40
  -3   8  -7    6.50    5.60
   3  -8   7    2.60    4.40
  -4   8  -7   11.60    4.80
  -4   8  -7   16.30    5.60
  -5   8  -7   11.00    5.50
  -5   8  -7   10.40    5.10
   5  -8   7    8.40    4.80
  -6   8  -7   -0.50    4.60
  -6   8  -7    5.40    4.70
   6  -8   7    9.10    5.10
  12   7  -7    2.10    7.70
 -12  -7   7    7.70    7.10
  11   7  -7    1.50    7.40
 -11  -7   7  -13.10    6.30
  10   7  -7   -2.90    6.80
 -10  -7   7   -9.80    5.20
   9   7  -7    2.60    5.70
  -9  -7   7   21.00    8.10
   8   7  -7    3.80    6.40
  -8  -7   7    9.00    6.90
   7   7  -7    5.60    5.90
   7   7  -7    0.90    4.00
  -7  -7   7   -3.40    3.60
   6   7  -7  122.59   11.50
   6   7  -7  126.19   14.30
  -6  -7   7  129.09   14.10
   5   7  -7    4.50    6.00
  -5  -7   7    5.40    5.50
  -5  -7   7   27.10    7.30
   4   7  -7   34.70    5.50
   4   7  -7   28.80    7.10
  -4  -7   7   17.80    6.50
   3   7  -7    5.30    4.70
   3   7  -7   17.40    4.20
  -3  -7   7   10.10    4.90
  -3  -7   7   18.80    5.70
   2   7  -7    7.60    3.90
   2   7  -7   -1.40    4.30
  -2  -7   7    7.60    4.70
  -2  -7   7    7.60    4.70
   1   7  -7   -0.30    2.90
   1   7  -7   -0.70    4.60
  -1  -7   7   -1.80    3.40
  -1  -7   7    2.30    4.10
   0   7  -7   65.39    7.50
   0   7  -7   64.79    8.70
   0  -7   7   62.79    8.10
   0  -7   7   65.19    8.90
  -1   7  -7  161.78   13.60
  -1   7  -7  142.19   11.80
   1  -7   7  112.69   11.40
   1  -7   7  147.19   13.90
  -2   7  -7  109.29   10.80
  -2   7  -7  123.69   10.00
   2  -7   7   98.09   10.00
   2  -7   7  100.49   10.30
  -3   7  -7  146.19   13.30
   3  -7   7  176.38   14.00
   3  -7   7  167.78   13.20
  -4   7  -7   31.70    6.40
  -4   7  -7   36.10    6.90
   4  -7   7   26.10    5.90
   4  -7   7   33.80    7.00
  -5   7  -7    3.80    4.40
  -5   7  -7    5.00    4.80
  -6   7  -7    0.30    4.80
  -6   7  -7    7.20    5.20
   6  -7   7    4.60    5.00
  -7   7  -7    7.10    5.00
  -7   7  -7    4.40    5.00
   7  -7   7   -3.00    4.20
  12   6  -7    6.50    7.40
 -12  -6   7   -4.80    5.70
  11   6  -7    8.70    7.50
 -11  -6   7    4.80    7.50
  10   6  -7   -0.80    6.60
 -10  -6   7   -0.40    5.60
   9   6  -7   -1.00    6.40
  -9  -6   7   -9.90    5.30
   8   6  -7  265.67   22.90
  -8  -6   7  296.77   22.40
  -8  -6   7  300.57   22.30
   7   6  -7   89.69   12.10
  -7  -6   7   88.39   12.30
  -7  -6   7  105.19   12.10
   6   6  -7   91.79   11.90
   6   6  -7   81.79    9.00
  -6  -6   7  102.79   11.40
  -6  -6   7  110.89   12.10
   5   6  -7   15.10    4.60
   5   6  -7   10.90    5.90
  -5  -6   7   15.70    5.30
  -5  -6   7    8.80    5.70
   4   6  -7   11.60    3.90
   4   6  -7    1.80    4.40
  -4  -6   7   12.20    4.90
  -4  -6   7   10.20    5.10
   3   6  -7   21.40    5.80
   3   6  -7   22.00    4.60
  -3  -6   7   23.80    5.70
  -3  -6   7   32.30    6.00
   2   6  -7  101.09    9.00
   2   6  -7   93.89   10.30
  -2  -6   7   97.29   10.20
  -2  -6   7  124.19   10.20
   1   6  -7  137.99   11.20
   1   6  -7  144.59   12.70
  -1  -6   7  150.98   12.30
  -1  -6   7  153.48   12.50
   0   6  -7   -0.10    3.30
   0   6  -7    6.90    4.50
   0  -6   7    5.30    4.10
   0  -6   7    4.90    4.00
  -1   6  -7   40.00    5.90
  -1   6  -7   50.59    7.40
   1  -6   7   54.09    7.40
   1  -6   7   54.29    6.90
  -2   6  -7   93.39    9.20
  -2   6  -7   78.99    9.60
   2  -6   7  105.89    9.80
   2  -6   7  101.69    8.70
  -3   6  -7   31.00    6.20
   3  -6   7   22.40    5.10
  -4   6  -7   44.20    7.30
  -4   6  -7   35.90    6.20
   4  -6   7   42.10    6.50
   4  -6   7   28.70    6.20
  -5   6  -7   33.40    6.20
  -5   6  -7   30.60    6.40
   5  -6   7   31.00    6.60
   5  -6   7   27.30    6.10
  -6   6  -7    4.20    4.50
  -6   6  -7    6.60    5.20
  -7   6  -7    6.90    5.60
  -7   6  -7   19.20    6.20
   7  -6   7    7.90    5.30
  -8   6  -7   -5.40    4.60
  -8   6  -7   -0.70    4.60
   8  -6   7   -4.60    4.20
  12   5  -7    4.50    7.60
 -12  -5   7    2.30    5.60
  11   5  -7   -1.20    6.50
 -11  -5   7    3.20    6.20
  10   5  -7   19.00    7.90
 -10  -5   7    6.60    7.80
   9   5  -7   16.00    7.20
  -9  -5   7    2.30    6.40
  -9  -5   7    5.00    6.40
   8   5  -7    0.10    5.50
   8   5  -7    2.60    5.10
  -8  -5   7   -4.70    5.20
  -8  -5   7   -0.70    5.00
   7   5  -7   41.60    7.70
   7   5  -7   43.50    7.50
  -7  -5   7   36.00    8.40
  -7  -5   7   35.30    7.70
   6   5  -7   -7.30    4.60
  -6  -5   7    0.00    3.60
  -6  -5   7   -1.00    4.90
   5   5  -7   35.00    6.10
   5   5  -7   27.50    6.70
  -5  -5   7   35.60    7.10
  -5  -5   7   26.80    5.90
   4   5  -7   -3.20    4.10
   4   5  -7    1.10    3.30
  -4  -5   7   -1.40    3.70
  -4  -5   7    0.80    4.20
   3   5  -7   37.30    5.70
   3   5  -7   33.60    6.30
  -3  -5   7   50.19    7.30
  -3  -5   7   36.40    6.40
   2   5  -7   22.50    5.10
   2   5  -7   25.70    4.70
  -2  -5   7   25.90    5.30
  -2  -5   7   35.40    6.20
   1   5  -7   28.20    4.60
   1   5  -7   35.40    6.30
  -1  -5   7   27.90    5.00
  -1  -5   7   18.70    5.20
   0   5  -7   21.10    5.30
   0   5  -7   21.90    4.40
   0  -5   7   21.90    4.90
   0  -5   7   19.60    4.90
  -1   5  -7   16.50    4.00
  -1   5  -7   12.30    4.70
   1  -5   7   13.40    4.20
   1  -5   7    9.60    4.30
  -2   5  -7   40.40    5.90
  -2   5  -7   34.90    6.20
   2  -5   7   37.60    5.70
   2  -5   7   32.30    5.70
  -3   5  -7   25.30    5.70
  -3   5  -7   28.30    5.30
   3  -5   7   29.20    5.30
   3  -5   7   34.10    6.00
  -4   5  -7    4.30    4.90
   4  -5   7    3.80    3.90
   4  -5   7    6.90    4.30
  -5   5  -7    6.50    4.20
  -5   5  -7   17.70    5.80
   5  -5   7   15.70    5.00
   5  -5   7   16.60    4.80
  -6   5  -7   52.49    8.00
  -6   5  -7   49.50    7.30
   6  -5   7   53.69    7.90
   6  -5   7   49.40    7.70
  -7   5  -7   68.99    9.30
  -7   5  -7   62.29    9.00
   7  -5   7   64.39   10.10
  -8   5  -7   32.50    7.10
   8  -5   7   31.00    7.00
  -9   5  -7   -0.60    5.30
  -9   5  -7    7.60    5.60
   9  -5   7   -2.80    4.80
  12   4  -7   10.40    7.70
 -12  -4   7    1.90    6.20
  11   4  -7    8.10    7.30
 -11  -4   7   -9.00    8.90
  10   4  -7   17.20    7.50
 -10  -4   7   28.40    7.60
   9   4  -7   14.60    7.90
  -9  -4   7    1.30    5.60
  -9  -4   7   12.70    6.90
   8   4  -7   58.49    9.20
   8   4  -7   63.49    9.70
  -8  -4   7   60.49    8.90
  -8  -4   7   60.39    9.50
   7   4  -7   53.69    8.20
   7   4  -7   81.89   10.40
  -7  -4   7   64.09    9.30
  -7  -4   7   49.70    8.40
   6   4  -7   30.30    6.10
   6   4  -7   21.50    6.10
  -6  -4   7   29.20    6.90
  -6  -4   7   21.40    5.50
   5   4  -7   93.49   10.10
   5   4  -7   78.89    8.60
  -5  -4   7   95.19    9.30
  -5  -4   7   64.29    9.40
   4   4  -7    9.90    4.00
   4   4  -7   18.90    5.50
  -4  -4   7   16.40    5.00
  -4  -4   7    9.30    5.00
   3   4  -7  456.45   28.60
   3   4  -7  445.76   29.40
  -3  -4   7  469.55   29.40
  -3  -4   7  437.06   29.30
   2   4  -7   -1.50    2.80
   2   4  -7    0.70    3.80
  -2  -4   7    3.80    4.00
  -2  -4   7    5.50    3.90
   1   4  -7  700.33   44.20
   1   4  -7  753.72   43.40
  -1  -4   7  681.13   43.70
  -1  -4   7  744.23   44.10
   0   4  -7   31.00    4.90
   0   4  -7   37.10    6.30
   0  -4   7   34.90    5.50
   0  -4   7   36.50    5.90
  -1   4  -7    1.40    2.80
  -1   4  -7    0.70    2.70
   1  -4   7    4.10    3.40
   1  -4   7    2.50    3.20
  -2   4  -7   24.70    5.60
  -2   4  -7   13.60    4.10
   2  -4   7   20.60    4.70
   2  -4   7   26.30    4.80
  -3   4  -7   -3.80    3.10
  -3   4  -7   -4.00    2.50
   3  -4   7   -4.40    3.00
   3  -4   7   -2.80    3.00
  -4   4  -7   34.20    6.30
   4  -4   7   36.60    5.90
   4  -4   7   38.10    6.10
  -5   4  -7   -0.10    4.20
  -5   4  -7    7.60    5.00
   5  -4   7    5.20    4.70
   5  -4   7   11.10    4.50
  -6   4  -7   13.80    4.90
  -6   4  -7   15.50    5.90
   6  -4   7   23.20    4.90
   6  -4   7   20.80    5.50
  -7   4  -7    0.90    4.40
  -7   4  -7    0.30    4.60
   7  -4   7    6.70    4.90
  -8   4  -7    0.60    5.20
  -8   4  -7    3.40    4.70
   8  -4   7    3.20    4.50
  -9   4  -7   22.00    6.70
  -9   4  -7    6.30    5.90
   9  -4   7   16.90    6.60
 -10   4  -7    6.20    5.50
 -10   4  -7    5.40    5.90
  10  -4   7    5.40    5.70
  11   3  -7    0.60    5.30
 -11  -3   7    6.80    5.60
  10   3  -7    8.10    7.00
 -10  -3   7   -4.20    4.60
 -10  -3   7   -3.00    5.20
  -9  -3   7   18.20    5.90
  -9  -3   7   30.20    7.60
   8   3  -7   20.20    6.10
   8   3  -7   32.50    7.20
  -8  -3   7   28.60    6.80
  -8  -3   7   38.10    7.00
   7   3  -7   67.29    9.60
   7   3  -7   66.59    9.00
  -7  -3   7   57.89    8.90
  -7  -3   7   58.29    8.30
   6   3  -7    0.10    4.40
   6   3  -7   -0.60    2.40
  -6  -3   7    3.40    4.40
  -6  -3   7    4.30    3.90
   5   3  -7   24.00    5.40
   5   3  -7   20.00    5.60
  -5  -3   7   24.10    5.10
  -5  -3   7   10.20    4.70
   4   3  -7  104.19    9.00
   4   3  -7   82.39    9.00
  -4  -3   7   88.89    9.20
  -4  -3   7  108.69    9.60
   3   3  -7  359.16   23.60
   3   3  -7  344.87   22.80
  -3  -3   7  353.96   23.80
  -3  -3   7  351.36   23.30
   2   3  -7    1.40    3.60
   2   3  -7   -0.20    2.80
  -2  -3   7    7.60    3.80
  -2  -3   7    5.00    4.20
   1   3  -7 1150.68   69.39
   1   3  -7 1169.28   68.49
  -1  -3   7 1234.08   69.29
  -1  -3   7 1130.69   69.09
   0   3  -7  425.76   27.20
   0   3  -7  414.26   26.20
   0  -3   7  409.16   26.60
   0  -3   7  436.86   26.90
  -1   3  -7  128.29   11.20
  -1   3  -7  142.09   10.50
   1  -3   7  141.69   11.10
   1  -3   7  137.39   10.70
  -2   3  -7   11.00    3.60
  -2   3  -7   16.90    4.50
   2  -3   7   14.20    3.80
   2  -3   7   12.50    4.10
  -3   3  -7   11.60    4.00
  -3   3  -7   15.00    4.80
   3  -3   7   13.00    4.10
   3  -3   7   13.80    4.00
  -4   3  -7    6.60    4.20
  -4   3  -7    1.90    3.40
   4  -3   7    5.40    3.70
   4  -3   7    6.20    3.70
  -5   3  -7  175.68   14.20
   5  -3   7  188.38   14.20
   5  -3   7  188.68   13.60
  -6   3  -7    4.60    4.60
  -6   3  -7    5.90    5.00
   6  -3   7    3.00    4.20
  -7   3  -7   -1.40    3.50
  -7   3  -7    0.90    4.60
   7  -3   7    0.90    4.00
   7  -3   7    3.50    3.80
  -8   3  -7    4.50    4.90
  -8   3  -7   11.70    5.10
   8  -3   7    6.00    4.90
  -9   3  -7  132.69   12.40
  -9   3  -7  101.99   12.10
   9  -3   7  115.89   12.30
 -10   3  -7    7.40    6.00
 -10   3  -7   -0.20    6.80
  10  -3   7   -5.60    5.10
 -11   3  -7    8.80    5.90
  11  -3   7    0.20    5.60
  11   2  -7   -6.00    5.40
 -11  -2   7   -6.60    4.70
 -11  -2   7    6.40    5.60
  10   2  -7   -3.40    5.70
 -10  -2   7    3.10    4.80
   9   2  -7   27.70    9.70
  -9  -2   7   23.40    6.30
  -9  -2   7   27.40    6.50
   8   2  -7    6.10    5.10
   8   2  -7    1.70    5.60
  -8  -2   7    9.50    5.10
  -8  -2   7    9.40    5.30
   7   2  -7    6.20    5.30
  -7  -2   7    0.70    4.10
  -7  -2   7   -3.80    4.20
   6   2  -7   89.49    9.30
   6   2  -7   79.69   10.00
  -6  -2   7   92.09    9.40
  -6  -2   7   87.89   10.00
   5   2  -7   27.10    6.30
   5   2  -7   48.40    6.70
  -5  -2   7   55.49    7.60
  -5  -2   7   46.20    6.50
   4   2  -7   65.09    7.50
   4   2  -7   54.49    7.70
  -4  -2   7   49.10    6.80
  -4  -2   7   58.39    7.80
   3   2  -7  122.49   10.20
   3   2  -7  139.09   10.90
  -3  -2   7  113.49   10.90
  -3  -2   7  140.49   10.80
   2   2  -7  189.68   13.30
   2   2  -7  188.08   14.20
  -2  -2   7  177.68   13.60
  -2  -2   7  194.08   14.20
   1   2  -7  751.42   44.90
   1   2  -7  764.32   45.80
  -1  -2   7  721.63   45.40
  -1  -2   7  778.92   45.40
   0   2  -7  268.77   18.70
   0   2  -7  256.87   17.90
   0  -2   7  295.77   18.70
   0  -2   7  296.97   18.80
  -1   2  -7  212.18   15.40
  -1   2  -7  234.68   16.20
   1  -2   7  252.97   16.20
   1  -2   7  236.28   15.80
  -2   2  -7  138.59   10.70
  -2   2  -7  139.79   11.50
   2  -2   7  148.09   10.80
   2  -2   7  142.99   11.10
  -3   2  -7   81.29    7.40
  -3   2  -7   81.49    8.10
   3  -2   7   63.39    6.90
   3  -2   7   71.09    7.40
  -4   2  -7   21.70    4.30
  -4   2  -7   20.20    5.10
   4  -2   7   18.70    4.30
   4  -2   7   19.10    4.60
  -5   2  -7  129.39   11.30
   5  -2   7  126.99   10.90
   5  -2   7  133.99   10.90
  -6   2  -7    1.40    3.60
  -6   2  -7   -0.80    3.60
   6  -2   7    2.50    3.80
   6  -2   7    0.50    2.60
  -7   2  -7  125.79   11.70
  -7   2  -7  137.29   12.10
   7  -2   7  106.19   10.80
   7  -2   7  127.09   11.50
  -8   2  -7   -1.10    4.80
  -8   2  -7    2.80    4.40
   8  -2   7    4.20    4.40
   8  -2   7    3.20    4.10
  -9   2  -7    4.20    5.20
  -9   2  -7    1.30    4.70
 -10   2  -7   -6.70    4.20
  10  -2   7   -1.00    5.00
  11  -2   7   -4.10    5.10
  11   1  -7    2.20    6.10
 -11  -1   7    2.70    4.40
 -11  -1   7    4.60    5.10
  10   1  -7   10.30    7.30
 -10  -1   7    7.20    5.30
 -10  -1   7    0.80    4.50
   9   1  -7    6.40    6.50
  -9  -1   7   21.60    5.40
  -9  -1   7    6.80    4.80
   8   1  -7    2.10    4.90
   8   1  -7    4.50    5.30
  -8  -1   7   -5.70    3.90
  -8  -1   7    0.80    4.70
   7   1  -7   33.70    7.40
   7   1  -7   31.90    7.70
  -7  -1   7   26.40    5.20
  -7  -1   7   19.70    5.70
   6   1  -7   -0.10    4.00
   6   1  -7    0.70    3.80
  -6  -1   7    2.10    4.10
  -6  -1   7   -2.90    3.50
   5   1  -7   26.80    5.70
   5   1  -7   36.30    6.40
  -5  -1   7   41.90    6.50
  -5  -1   7   43.80    5.90
   4   1  -7   44.00    6.30
   4   1  -7   56.29    7.40
  -4  -1   7   48.10    7.10
  -4  -1   7   48.30    6.10
   3   1  -7   16.60    4.50
   3   1  -7   18.00    4.10
  -3  -1   7   12.40    3.70
   2   1  -7  445.06   28.00
   2   1  -7  453.25   28.70
  -2  -1   7  455.45   28.60
  -2  -1   7  452.45   28.00
   1   1  -7  720.13   43.10
   1   1  -7  721.93   43.90
  -1  -1   7  731.83   43.70
  -1  -1   7  721.33   43.30
   0   1  -7  117.39    9.10
   0   1  -7  110.09    9.50
   0  -1   7  119.89    9.70
   0  -1   7  124.29    9.60
  -1   1  -7 2701.23  157.08
  -1   1  -7 2838.92  157.98
   1  -1   7 2705.43  157.38
  -2   1  -7  159.18   11.50
  -2   1  -7  143.69   10.90
   2  -1   7  158.48   11.40
   2  -1   7  146.59   10.80
  -3   1  -7  533.65   35.00
  -3   1  -7  579.94   35.60
   3  -1   7  623.74   35.50
   3  -1   7  577.44   35.00
  -4   1  -7  508.75   33.60
  -4   1  -7  588.64   33.80
   4  -1   7  565.24   33.60
   4  -1   7  509.35   33.10
  -5   1  -7   16.10    4.90
  -5   1  -7    7.50    4.40
   5  -1   7   13.50    4.20
   5  -1   7   17.90    3.90
  -6   1  -7   94.89    9.50
  -6   1  -7   97.59    9.80
   6  -1   7   90.49    8.90
   6  -1   7  101.99    9.10
  -7   1  -7  177.48   14.50
  -7   1  -7  193.28   14.70
   7  -1   7  170.88   14.00
   7  -1   7  188.98   14.30
  -8   1  -7   -7.40    4.10
   8  -1   7    3.70    4.50
   8  -1   7    0.00    2.90
  -9   1  -7   35.40    6.90
  -9   1  -7   15.00    6.20
   9  -1   7   27.30    6.50
 -10   1  -7   -1.60    4.80
 -10   1  -7    8.10    6.70
  10  -1   7    4.60    4.30
 -11   1  -7    7.60   12.30
  11  -1   7   19.10    7.00
 -12   1  -7   14.00    6.70
  12  -1   7   16.50    7.10
  10   0  -7    4.80    5.10
 -10   0   7    4.50    5.10
 -10   0   7   -0.50    4.10
  -9   0   7    4.70    4.40
  -9   0   7    2.00    3.80
   8   0  -7   20.40    6.40
   8   0  -7   14.50    6.20
  -8   0   7    6.80    4.10
  -8   0   7   15.80    4.70
   7   0  -7  267.87   19.20
   7   0  -7  223.78   18.50
  -7   0   7  230.48   16.80
   6   0  -7   13.50    5.40
   6   0  -7    8.10    4.60
  -6   0   7   12.30    6.40
  -6   0   7   19.70    4.50
   5   0  -7   58.09    7.70
   5   0  -7   59.29    7.60
  -5   0   7   53.89    6.30
  -5   0   7   47.80    6.40
   4   0  -7   -0.30    3.20
   4   0  -7    2.40    3.20
  -4   0   7   -1.50    3.20
   3   0  -7   77.39    7.60
   3   0  -7   81.99    8.00
  -3   0   7   77.09    7.20
  -3   0   7   89.59    8.10
   2   0  -7  430.76   25.50
   2   0  -7  417.96   26.90
  -2   0   7  348.77   25.40
  -2   0   7  430.76   25.20
   1   0  -7  530.85   32.60
   1   0  -7  532.55   31.80
  -1   0   7  505.55   32.10
  -1   0   7  524.95   31.70
   0   0  -7   29.80    4.30
   0   0  -7   31.70    4.80
   0   0   7   33.10    4.60
   0   0   7   34.00    4.80
  -1   0  -7 1649.93   97.09
  -1   0  -7 1686.43   97.99
   1   0   7 1720.83   97.29
  -2   0  -7  320.07   20.60
  -2   0  -7  320.97   22.10
   2   0   7  331.97   20.80
   2   0   7  331.97   20.70
  -3   0  -7  188.88   13.50
  -3   0  -7  203.38   14.10
   3   0   7  209.98   13.50
   3   0   7  179.18   13.20
  -4   0  -7    4.80    3.20
  -4   0  -7    2.40    3.10
   4   0   7    3.90    3.00
   4   0   7    7.30    3.40
  -5   0  -7  254.77   17.30
  -5   0  -7  238.58   17.20
   5   0   7  235.18   16.60
   5   0   7  257.07   16.80
  -6   0  -7   33.70    5.80
   6   0   7   41.20    5.50
   6   0   7   27.40    5.40
  -7   0  -7    5.80    4.00
  -7   0  -7    7.20    4.30
   7   0   7    3.60    3.60
   7   0   7    3.40    3.00
  -8   0  -7   30.90    6.60
  -8   0  -7   32.80    7.00
   8   0   7   36.50    6.60
   8   0   7   37.10    6.60
  -9   0  -7   42.20    7.70
  -9   0  -7   29.00    6.60
   9   0   7   37.40    7.10
 -10   0  -7  217.78   19.70
 -10   0  -7  259.17   19.00
  11   0   7    9.00    5.90
 -12   0  -7    3.80    5.60
  12   0   7    4.70    6.50
 -13   0  -7    1.40    5.70
  13   0   7    4.70    6.50
  10  -1  -7   -7.50    5.50
 -10   1   7    3.80    2.40
 -10   1   7    3.30    2.00
  -9   1   7    3.00    2.50
  -9   1   7    3.70    2.80
   8  -1  -7    8.20    5.10
   8  -1  -7    9.00    4.90
  -8   1   7    3.60    3.10
  -8   1   7    2.50    2.70
   7  -1  -7  179.68   15.30
   7  -1  -7  162.58   14.40
  -7   1   7  173.78   11.70
  -7   1   7  148.29   11.40
   6  -1  -7   22.00    5.70
   6  -1  -7   26.60    6.40
  -6   1   7   12.50    3.40
  -6   1   7    9.20    3.40
   5  -1  -7  151.28   12.10
   5  -1  -7  124.29   12.00
  -5   1   7  134.59   10.10
  -5   1   7  151.08   10.20
   4  -1  -7    3.10    3.60
   4  -1  -7    3.50    3.20
  -4   1   7    0.70    2.20
  -4   1   7    6.00    3.00
   3  -1  -7  143.59   11.40
   3  -1  -7  142.89   11.30
  -3   1   7  159.68   10.70
  -3   1   7  134.59   10.10
   2  -1  -7  209.48   14.30
   2  -1  -7  210.08   14.10
  -2   1   7  191.78   13.10
  -2   1   7  202.48   13.80
   1  -1  -7  447.46   28.70
   1  -1  -7  441.76   28.30
  -1   1   7  458.35   28.10
  -1   1   7  478.05   27.60
   0  -1  -7  551.74   32.50
   0  -1  -7  516.85   32.80
   0   1   7  509.05   32.60
   0   1   7  577.14   32.30
  -1  -1  -7  394.46   24.10
  -1  -1  -7  370.76   24.20
   1   1   7  373.76   23.60
   1   1   7  389.76   23.50
  -2  -1  -7   30.20    4.10
  -2  -1  -7   22.20    4.40
   2   1   7   21.70    3.70
[truncated: 463,707 more chars]
